# Supplementary material for: Behaviors and influencing factors of Chinese oncology nurses towards frailty care: A cross-sectional study based on knowledge-attitude-practice theory in 2024
Source: PLoS One. 2025 Jan 9;20(1):e0313822. doi: 10.1371/journal.pone.0313822 (PMC11717302; doi:10.1371/journal.pone.0313822)
Supplement: S1 File — Dataset containing information used in the study analysis, for each participant. Original data, in Chinese, was translated to English. Data was shared in accordance with participant consent and approved by the Institutional Review Board of Sun Yat-sen University Cancer Center. (XLSX) [file pone.0313822.s001.xlsx]

## Sheet: Nurse
No	1、Gender	2、Age_range	3、Marriage status	4、Educational level	5、Nursing grade	6、Advanced nursing ability	7、Job duties	8、Tenure of Nursing, years	11、Tenure at Oncology-related Department, years	12、Nurse specialist	13、Member of geriatric multidisciplinary teams	14、Experience in nursing frail patients	15、Frailty-related knowledge learning experience	16、How have you acquired knowledge in nursing frail patients?	17、Frailty-related training experience	18、Frailty-related training willingness	19、How do you wish to acquire knowledge of nursing frail patients?	20、knowledge（part1）—（1）Do you know the concept of frailty?	20、（2）Do you know the clinical manifestations of frailty?	20、（3）Do you know how to diagnose frailty?	20、（4）Do you know how to evaluate patients with frailty?	20、（5）Do you know what are the risk factors for frailty?	20、（6）Do you know what are the preventive measures for frailty?	Knowledge（part2）—（7）Frailty is the most common risk factor for decreased physical function and disability.	21、（8）Frailty can increase the risk of recurrence and unplanned readmission, increase patients' pain and reduce their quality of life.	21、（9）The internationally recognized assessment methods are the Fried frailty diagnostic criteria and Rockwood frailty index (FI).	21、（10）The clinical manifestations of frail patients are mainly fatigue and resistance; Decreased freedom of movement; Coexistence of multiple illnesses; Weight loss, with a weight loss of more than 10% within one year.	21、（11）Early identification, intervention, and prevention of frailty progression can improve the quality of life of the elderly and bring great benefits to them, their families, and society.	21、（12）The incidence of frailty increases with age.	21、（13）Effective management of comorbidities is one of the measures for comprehensive management of elderly frailty.	21、（14）Early promotion of proper nutrition and exercise for the elderly is an effective intervention measure to prevent or reduce frailty in old age.	22、Attitude—（1）You believe that your knowledge of age-related frailty needs to meet clinical needs.	22、（2）Do you think nurses should dynamically observe the frailty status of elderly patients.	22、（3）Do you think nurses should receive formal training on elderly frailty.	22、（4）Do you think nurses should take on the responsibility of assessing elderly frailty.	22、（5）Do you think early functional exercise is very important for the prevention and recovery of elderly frailty.	22、（6）Do you think healthcare workers should pay attention to the prevention of frailty in the elderly just like they do to other symptoms such as DVT.	22、（7）Do you think it is necessary to provide education on elderly frailty to patients or their families in clinical practice.	22、（8）Do you think that the frailty of elderly patients should be included in the handover content of clinical work.	23、practice scale—（1）Actively monitor patients for deterioration in their condition.	23、（2） Communicate with patients about their limb muscle strength.	23、（3）Conduct frailty measurements and screening for patients.	23、（4）Promptly report patients ' muscle strength condition to the doctors.	23、（5）Provide effective early functional exercise guidance for elderly patients.	23、（6）Guide family members to assist patients with appropriate activities to alleviate symptoms of physical weakness.	23、（7）Promptly evaluate the nursing interventions for patients' activities.	23、（8）Promptly evaluate patients after implementing nutritional interventions.	23、（9）Accumulate frailty-related knowledge in daily work.
1	Female	25 to 35	Single	Masters or above	Primary nurse	N1	Responsible Nurse	≤5	≤5	No	No	Yes	Yes, but not systematic	Colleague exchange┋Reviewing guideline and reference	No	Yes	Online course┋Offline training┋Training manual	2	2	1	1	1	1	2	2	2	2	2	2	2	2	Totally agree	Agree	Totally agree	Totally agree	Totally agree	Totally agree	Totally agree	Agree	4	4	1	3	3	3	2	2	4
2	Female	36 to 55	Married	Bachelors	Intermediate nurse	N5	Head Nurse	>20	>20	No	No	Yes	Yes, but not systematic	Reviewing guideline and reference	No	Yes	Online course┋Offline training	1	1	1	1	1	1	2	2	2	1	2	2	2	2	Neutral	Totally agree	Totally agree	Totally agree	Totally agree	Totally agree	Totally agree	Totally agree	4	4	5	5	5	5	4	4	4
3	Female	36 to 55	Married	Bachelors	Intermediate nurse	N5	Head Nurse	>20	>20	Yes	No	No	No	No	No	No	Online course	1	1	0	0	0	0	2	2	2	2	2	2	2	2	Disagree	Agree	Agree	Agree	Agree	Agree	Agree	Agree	4	4	4	4	3	3	3	4	3
4	Female	25 to 35	Married	Bachelors	Primary nurse	N3	Clinical teachers	6 to 10	6 to 10	No	No	Yes	Yes, but not systematic	Departmental training┋Colleague exchange	No	Yes	Online course┋Offline training┋Training manual	1	1	1	1	1	1	2	2	1	1	1	2	2	2	Disagree	Agree	Agree	Agree	Agree	Agree	Agree	Agree	4	4	3	4	4	4	4	4	4
5	Female	36 to 55	Divorce	Bachelors	Primary nurse	N3	Responsible Nurse	11 to 15	6 to 10	No	No	Yes	No	No	No	Yes	Online course	1	1	0	0	0	0	2	2	1	1	2	1	2	1	Agree	Agree	Agree	Agree	Agree	Agree	Agree	Agree	3	5	2	4	4	4	4	4	4
6	Female	36 to 55	Married	Bachelors	Deputy senior or senior nurse	N5	Head Nurse	>20	>20	Yes	No	No	No	No	No	Yes	Online course┋Offline training┋Training manual	1	1	0	0	0	0	2	2	1	2	2	2	2	2	Agree	Agree	Agree	Agree	Agree	Agree	Agree	Agree	4	4	4	4	3	3	3	3	3
7	Female	36 to 55	Married	Bachelors	Intermediate nurse	N4	Nursing Team Leader	>20	>20	No	No	Yes	No	Colleague exchange	No	Yes	Online course	2	2	2	2	2	2	2	2	2	2	2	2	2	2	Agree	Agree	Agree	Agree	Agree	Totally agree	Totally agree	Agree	4	4	4	4	4	4	4	4	4
8	Female	25 to 35	Single	Masters or above	Registered nurse	N0	Responsible Nurse	≤5	≤5	No	No	No	Yes, but not systematic	Reviewing guideline and reference	No	Yes	Online course	1	1	1	0	1	1	2	2	1	1	2	2	2	2	Agree	Neutral	Neutral	Neutral	Agree	Neutral	Agree	Neutral	2	3	2	3	3	2	2	2	3
9	Female	25 to 35	Married	Masters or above	Intermediate nurse	N5	Head Nurse	11 to 15	11 to 15	Yes	No	No	Yes, but not systematic	Departmental training┋In-hospital training┋External training	No	Yes	Online course┋Offline training┋Training manual	1	1	1	1	1	1	2	2	2	2	2	2	2	2	Agree	Agree	Agree	Agree	Agree	Neutral	Neutral	Agree	4	4	4	4	4	4	4	4	4
10	Female	25 to 35	Married	Bachelors	Primary nurse	N2	Responsible Nurse	6 to 10	6 to 10	No	No	No	No	No	No	Yes	Training manual	1	1	1	1	1	1	1	1	1	1	1	1	1	1	Agree	Agree	Agree	Agree	Agree	Agree	Agree	Agree	3	3	3	3	3	3	3	3	3
11	Female	25 to 35	Single	Masters or above	Registered nurse	N0	Responsible Nurse	≤5	≤5	No	No	No	No	No	No	Yes	Online course┋Offline training┋Training manual	1	1	0	0	0	0	2	2	1	2	2	2	2	2	Agree	Agree	Agree	Agree	Totally agree	Totally agree	Totally agree	Agree	3	2	1	3	1	1	1	1	1
12	Female	36 to 55	Married	Bachelors	Intermediate nurse	N4	Clinical teachers	>20	>20	No	No	Yes	Yes, but not systematic	In-hospital training┋Colleague exchange┋Reviewing guideline and reference	No	No	Online course┋Offline training┋Training manual	1	1	1	1	1	1	1	1	1	1	1	1	1	1	Neutral	Neutral	Neutral	Neutral	Neutral	Neutral	Neutral	Neutral	3	3	3	3	3	3	3	3	3
13	Female	36 to 55	Married	Bachelors	Intermediate nurse	N4	Responsible Nurse	>20	>20	No	No	Yes	No	No	No	No	Offline training┋Training manual	1	1	1	1	1	1	1	1	1	1	1	1	1	1	Agree	Agree	Agree	Agree	Agree	Agree	Agree	Agree	5	5	5	5	4	4	4	5	5
14	Female	25 to 35	Married	Bachelors	Intermediate nurse	N4	Responsible Nurse	6 to 10	6 to 10	No	No	No	No	Departmental training┋In-hospital training┋Reviewing guideline and reference┋External training┋Domestic and international learning exchange┋No	No	Yes	Online course┋Training manual	1	1	0	0	1	1	2	2	2	2	2	2	2	2	Agree	Agree	Neutral	Agree	Agree	Agree	Agree	Agree	1	1	1	1	1	1	1	1	1
15	Female	25 to 35	Single	Bachelors	Primary nurse	N2	Responsible Nurse	≤5	≤5	No	No	No	No	No	No	Yes	Online course	1	1	1	1	1	1	2	2	1	1	2	2	2	2	Neutral	Neutral	Neutral	Neutral	Agree	Agree	Agree	Agree	4	4	4	4	4	4	4	4	4
16	Female	36 to 55	Married	Bachelors	Intermediate nurse	N3	Responsible Nurse	>20	≤5	No	No	No	No	Departmental training┋In-hospital training	No	No	Online course┋Training manual	0	1	0	1	1	1	2	2	2	2	2	2	2	2	Totally agree	Totally agree	Totally agree	Totally agree	Totally agree	Totally agree	Totally agree	Totally agree	3	2	2	4	2	2	2	3	3
17	Female	25 to 35	Married	Bachelors	Primary nurse	N3	Responsible Nurse	6 to 10	6 to 10	No	No	Yes	Yes, but not systematic	Reviewing guideline and reference	No	No	Online course┋Offline training┋Training manual	1	1	1	1	1	1	2	2	0	1	2	2	2	2	Totally agree	Totally agree	Totally agree	Totally agree	Totally agree	Totally agree	Totally agree	Totally agree	3	4	3	4	3	3	3	4	3
18	Female	36 to 55	Married	Bachelors	Intermediate nurse	N5	Nursing Team Leader	>20	>20	Yes	No	Yes	Yes, but not systematic	Departmental training┋In-hospital training┋External training	No	Yes	Offline training	1	2	1	1	1	1	2	2	1	2	2	2	2	2	Agree	Agree	Agree	Agree	Agree	Agree	Agree	Agree	4	4	3	4	4	4	3	3	3
19	Female	<25	Single	Bachelors	Registered nurse	N0	Responsible Nurse	≤5	≤5	No	No	Yes	No	No	No	Yes	Online course┋Training manual	1	1	0	1	1	0	2	2	2	2	2	2	2	2	Disagree	Totally agree	Neutral	Neutral	Totally agree	Agree	Totally agree	Agree	5	5	3	5	5	5	4	5	3
20	Female	<25	Single	Bachelors	Registered nurse	N0	Responsible Nurse	≤5	≤5	No	No	No	Yes, but not systematic	Departmental training	No	Yes	Online course┋Offline training	1	1	1	1	1	1	2	2	2	2	2	2	2	2	Neutral	Agree	Agree	Agree	Agree	Agree	Agree	Agree	4	4	3	4	4	4	4	4	4
21	Female	36 to 55	Divorce	Bachelors	Intermediate nurse	N4	Nursing Team Leader	16 to 20	16 to 20	No	No	Yes	Yes, but not systematic	Departmental training┋Colleague exchange	Yes	Yes	Offline training	1	1	1	1	1	1	2	2	2	2	2	2	2	2	Disagree	Totally agree	Totally agree	Totally agree	Totally agree	Totally agree	Totally agree	Totally agree	4	4	4	4	4	4	4	4	4
22	Female	25 to 35	Married	Bachelors	Intermediate nurse	N4	Responsible Nurse	6 to 10	6 to 10	No	No	No	No	Departmental training┋In-hospital training┋Colleague exchange┋Reviewing guideline and reference	No	Yes	Online course	1	1	1	1	1	1	2	2	2	2	2	2	2	2	Agree	Agree	Agree	Neutral	Agree	Agree	Agree	Agree	3	3	3	3	3	3	3	3	3
23	Female	36 to 55	Divorce	Bachelors	Intermediate nurse	N3	Nursing Team Leader	16 to 20	11 to 15	No	No	Yes	Yes, but not systematic	Reviewing guideline and reference	No	Yes	Offline training	1	1	0	0	1	1	2	2	1	1	2	1	2	2	Agree	Agree	Neutral	Neutral	Agree	Agree	Agree	Neutral	3	3	2	3	4	4	2	4	2
24	Female	25 to 35	Single	Bachelors	Primary nurse	N2	Responsible Nurse	≤5	≤5	No	No	Yes	No	No	No	Yes	Online course┋Training manual	0	0	0	0	1	1	2	2	2	2	2	2	2	2	Disagree	Neutral	Neutral	Neutral	Agree	Disagree	Neutral	Neutral	3	3	3	3	4	4	2	2	2
25	Female	36 to 55	Married	Bachelors	Intermediate nurse	N4	Nursing Team Leader	16 to 20	16 to 20	No	No	No	No	No	No	Yes	Online course┋Training manual	0	0	0	0	0	0	2	2	2	2	2	2	2	2	Totally agree	Totally agree	Totally agree	Disagree	Totally agree	Neutral	Totally agree	Disagree	1	2	2	3	3	3	3	5	4
26	Female	25 to 35	Single	Bachelors	Primary nurse	N3	Responsible Nurse	6 to 10	6 to 10	No	No	Yes	Yes, but not systematic	Departmental training┋In-hospital training┋Reviewing guideline and reference	No	Yes	Online course┋Offline training┋Training manual	1	1	1	1	1	1	2	2	1	2	2	2	2	2	Totally agree	Totally agree	Totally agree	Totally agree	Totally agree	Totally agree	Totally agree	Totally agree	4	5	4	5	5	5	5	5	5
27	Female	25 to 35	Single	Bachelors	Primary nurse	N2	Responsible Nurse	≤5	≤5	No	No	Yes	No	No	No	Yes	Online course┋Training manual	0	0	0	0	0	0	1	2	1	1	2	2	2	2	Totally agree	Totally agree	Totally agree	Totally agree	Totally agree	Totally agree	Totally agree	Totally agree	4	3	1	4	3	3	3	4	3
28	Female	25 to 35	Married	Bachelors	Primary nurse	N3	Clinical teachers	6 to 10	6 to 10	Yes	No	Yes	Yes, but not systematic	Departmental training┋Colleague exchange┋Reviewing guideline and reference	Yes	Yes	Online course	1	1	1	1	1	1	2	2	2	2	2	2	2	2	Agree	Totally agree	Agree	Agree	Totally agree	Totally agree	Totally agree	Totally agree	5	5	4	4	5	5	5	5	5
29	Female	36 to 55	Married	Bachelors	Intermediate nurse	N3	Responsible Nurse	11 to 15	11 to 15	No	No	No	No	No	No	Yes	Offline training	0	1	1	1	1	1	1	1	1	1	1	1	1	1	Neutral	Neutral	Neutral	Neutral	Agree	Agree	Agree	Neutral	3	4	3	3	4	4	4	4	3
30	Female	25 to 35	Single	Bachelors	Primary nurse	N2	Responsible Nurse	≤5	≤5	No	No	No	No	No	No	No	Online course	0	0	0	0	0	0	1	1	1	0	1	2	1	1	Agree	Agree	Neutral	Agree	Agree	Neutral	Agree	Disagree	3	3	3	3	3	3	3	3	3
31	Female	25 to 35	Married	Bachelors	Primary nurse	N3	Responsible Nurse	6 to 10	6 to 10	No	No	Yes	Yes, but not systematic	In-hospital training┋Colleague exchange	Yes	No	Online course┋Training manual	1	1	1	1	1	1	1	1	1	1	1	1	1	1	Neutral	Neutral	Neutral	Neutral	Neutral	Neutral	Neutral	Neutral	3	3	3	3	3	3	3	3	3
32	Female	<25	Single	Bachelors	Registered nurse	N1	Responsible Nurse	≤5	≤5	No	No	No	No	Departmental training┋Colleague exchange	No	Yes	Offline training┋Training manual	1	1	0	0	0	0	2	2	2	2	2	2	2	2	Totally agree	Totally agree	Totally agree	Totally agree	Totally agree	Totally agree	Totally agree	Totally agree	3	3	2	3	5	3	4	4	2
33	Female	36 to 55	Married	Bachelors	Intermediate nurse	N5	Nursing Team Leader	>20	>20	Yes	No	Yes	No	Departmental training	No	Yes	Online course┋Offline training	1	1	0	0	1	1	2	2	2	2	2	2	2	2	Disagree	Totally agree	Totally agree	Totally agree	Totally agree	Totally agree	Totally agree	Neutral	4	4	1	4	4	3	3	5	2
34	Female	25 to 35	Married	Bachelors	Intermediate nurse	N4	Responsible Nurse	16 to 20	16 to 20	No	No	No	No	Departmental training┋In-hospital training┋Colleague exchange┋Reviewing guideline and reference┋External training	No	Yes	Online course┋Offline training┋Training manual	1	1	0	0	1	1	2	2	1	2	2	2	2	2	Neutral	Agree	Agree	Agree	Agree	Agree	Agree	Agree	4	4	2	4	4	4	4	4	4
35	Female	36 to 55	Married	Bachelors	Intermediate nurse	N3	Responsible Nurse	11 to 15	11 to 15	No	No	No	Yes, but not systematic	In-hospital training	No	Yes	Online course	1	1	0	1	1	1	1	2	0	2	2	1	2	2	Disagree	Agree	Agree	Agree	Agree	Agree	Agree	Agree	4	4	4	4	3	4	4	4	4
36	Female	25 to 35	Single	Masters or above	Primary nurse	N1	Responsible Nurse	≤5	≤5	No	No	Yes	Yes, but not systematic	Reviewing guideline and reference	No	Yes	Online course┋Offline training┋Training manual	2	2	2	2	2	2	2	2	2	2	2	2	2	2	Totally agree	Totally agree	Totally agree	Totally agree	Totally agree	Totally agree	Totally agree	Totally agree	4	4	2	3	4	4	4	4	4
37	Female	25 to 35	Single	Bachelors	Primary nurse	N2	Responsible Nurse	6 to 10	6 to 10	No	No	No	Yes, but not systematic	Departmental training┋In-hospital training┋Colleague exchange	No	No	Online course	2	2	2	2	2	2	2	2	2	2	2	2	2	2	Agree	Agree	Agree	Agree	Agree	Agree	Agree	Agree	4	4	4	4	4	4	4	4	4
38	Female	36 to 55	Married	Masters or above	Intermediate nurse	N5	Nursing Team Leader	11 to 15	11 to 15	Yes	No	No	No	No	No	Yes	Offline training	0	0	0	0	0	0	2	2	2	2	2	2	2	2	Totally agree	Totally agree	Totally agree	Totally agree	Totally agree	Totally agree	Totally agree	Totally agree	3	3	3	3	3	3	3	3	3
39	Female	25 to 35	Married	Bachelors	Primary nurse	N3	Responsible Nurse	6 to 10	6 to 10	No	No	Yes	Yes, but not systematic	Departmental training┋Colleague exchange	No	Yes	Offline training┋Training manual	1	1	1	1	2	2	2	2	2	2	2	2	2	2	Neutral	Totally agree	Totally agree	Agree	Totally agree	Totally agree	Totally agree	Totally agree	5	5	1	5	3	3	3	5	3
40	Male	25 to 35	Single	Bachelors	Primary nurse	N2	Responsible Nurse	≤5	≤5	No	No	Yes	Yes, but not systematic	In-hospital training┋Colleague exchange┋Reviewing guideline and reference	No	Yes	Online course┋Training manual	1	2	0	0	1	1	2	2	2	2	2	1	2	2	Agree	Agree	Totally agree	Totally agree	Totally agree	Totally agree	Totally agree	Totally agree	4	5	4	5	2	4	2	4	1
41	Female	25 to 35	Single	Bachelors	Primary nurse	N3	Responsible Nurse	6 to 10	6 to 10	No	No	Yes	Yes, and systematic	Departmental training┋In-hospital training	Yes	Yes	Online course┋Training manual	1	1	1	1	1	1	2	2	2	2	2	2	2	2	Agree	Agree	Agree	Agree	Agree	Agree	Agree	Agree	4	4	4	4	4	4	4	4	4
42	Female	25 to 35	Single	Bachelors	Primary nurse	N2	Responsible Nurse	≤5	≤5	No	No	No	Yes, but not systematic	Departmental training┋In-hospital training┋Colleague exchange┋Reviewing guideline and reference	No	Yes	Online course┋Offline training┋Training manual	1	1	1	1	1	1	2	2	2	2	2	2	2	2	Totally agree	Totally agree	Totally agree	Totally agree	Totally agree	Totally agree	Totally agree	Totally agree	4	4	4	5	4	4	4	4	4
43	Female	25 to 35	Single	Bachelors	Intermediate nurse	N3	Responsible Nurse	11 to 15	11 to 15	No	No	No	No	No	No	Yes	Online course	0	0	0	0	0	0	1	1	1	1	1	1	1	1	Agree	Agree	Agree	Agree	Agree	Agree	Agree	Agree	4	4	4	4	4	4	4	4	4
44	Male	25 to 35	Single	Bachelors	Primary nurse	N1	Responsible Nurse	≤5	≤5	No	No	No	No	No	No	No	Others	0	0	0	0	0	0	0	0	0	0	0	1	2	0	Totally disagree	Neutral	Agree	Disagree	Disagree	Disagree	Disagree	Disagree	3	4	2	3	3	2	4	4	1
45	Female	25 to 35	Single	Masters or above	Registered nurse	N0	Others	≤5	≤5	No	No	No	No	No	No	Yes	Online course┋Offline training┋Training manual	1	1	0	0	1	1	2	2	2	2	2	2	2	2	Totally agree	Agree	Agree	Agree	Totally agree	Neutral	Agree	Neutral	3	3	2	2	3	3	3	4	3
46	Female	25 to 35	Married	Junior College	Primary nurse	N3	Responsible Nurse	6 to 10	6 to 10	Yes	No	No	No	No	No	Yes	Online course┋Offline training┋Training manual	1	1	0	0	0	0	2	2	1	1	1	2	1	2	Agree	Agree	Agree	Agree	Agree	Agree	Agree	Agree	3	3	3	3	3	3	3	3	3
47	Male	25 to 35	Married	Bachelors	Primary nurse	N2	Responsible Nurse	6 to 10	6 to 10	No	No	No	Yes, but not systematic	Departmental training	No	Yes	Online course┋Offline training┋Training manual	1	1	1	1	1	1	1	1	1	1	1	1	1	1	Totally agree	Totally agree	Totally agree	Totally agree	Totally agree	Totally agree	Totally agree	Totally agree	4	4	4	4	4	4	4	4	4
48	Female	36 to 55	Single	Bachelors	Intermediate nurse	N4	Responsible Nurse	>20	>20	No	No	No	No	No	No	No	Offline training┋Training manual	1	1	0	0	1	0	1	1	1	1	1	1	1	1	Neutral	Neutral	Neutral	Neutral	Neutral	Neutral	Neutral	Neutral	4	4	3	3	3	3	3	3	3
49	Female	25 to 35	Married	Bachelors	Intermediate nurse	N3	Responsible Nurse	16 to 20	16 to 20	No	No	Yes	Yes, but not systematic	Departmental training┋In-hospital training	No	Yes	Online course┋Offline training┋Training manual	1	1	1	1	1	1	1	2	2	2	2	2	2	2	Totally agree	Totally agree	Totally agree	Totally agree	Totally agree	Totally agree	Totally agree	Totally agree	4	4	3	5	5	5	5	5	5
50	Female	25 to 35	Single	Bachelors	Intermediate nurse	N3	Responsible Nurse	6 to 10	6 to 10	No	No	Yes	Yes, but not systematic	Departmental training┋In-hospital training┋Colleague exchange	No	No	Online course┋Offline training┋Training manual	0	1	0	0	0	0	2	2	2	2	2	2	2	2	Neutral	Agree	Neutral	Agree	Neutral	Neutral	Neutral	Neutral	3	3	3	3	3	3	3	3	3
51	Female	25 to 35	Single	Bachelors	Primary nurse	N2	Responsible Nurse	≤5	≤5	No	No	Yes	Yes, but not systematic	Colleague exchange┋Reviewing guideline and reference	No	Yes	Online course┋Offline training┋Training manual	2	2	1	1	2	2	2	2	2	1	2	2	2	2	Agree	Agree	Agree	Agree	Agree	Agree	Agree	Agree	5	4	5	5	5	5	5	5	5
52	Female	25 to 35	Single	Bachelors	Primary nurse	N2	Responsible Nurse	≤5	≤5	No	No	No	No	No	No	Yes	Online course┋Training manual	1	1	1	1	1	1	0	1	1	1	0	1	1	1	Totally agree	Totally agree	Totally agree	Totally agree	Totally agree	Totally agree	Totally agree	Totally agree	5	5	5	5	5	5	5	5	5
53	Female	25 to 35	Married	Bachelors	Primary nurse	N2	Responsible Nurse	6 to 10	6 to 10	No	No	No	No	No	No	Yes	Online course┋Training manual	1	1	1	1	1	1	1	2	2	1	2	2	2	2	Disagree	Agree	Agree	Neutral	Totally agree	Totally agree	Totally agree	Disagree	1	5	3	3	4	4	4	4	3
54	Female	36 to 55	Married	Bachelors	Intermediate nurse	N3	Responsible Nurse	16 to 20	11 to 15	No	No	Yes	Yes, but not systematic	Departmental training	Yes	Yes	Online course┋Offline training	1	1	1	1	1	1	2	2	2	2	2	2	2	2	Agree	Agree	Agree	Agree	Agree	Agree	Agree	Agree	4	4	4	4	4	4	4	4	1
55	Male	25 to 35	Single	Junior College	Primary nurse	N3	Responsible Nurse	11 to 15	11 to 15	No	No	Yes	Yes, and systematic	Departmental training┋Reviewing guideline and reference	Yes	Yes	Offline training	1	1	1	1	1	1	2	2	2	2	2	2	2	2	Agree	Agree	Agree	Agree	Totally agree	Totally agree	Totally agree	Totally agree	5	5	5	5	5	5	5	5	5
56	Female	25 to 35	Single	Bachelors	Intermediate nurse	N3	Responsible Nurse	11 to 15	11 to 15	No	No	Yes	No	Departmental training┋Colleague exchange┋Reviewing guideline and reference	No	No	Offline training	1	1	1	1	1	1	2	2	1	2	2	2	2	2	Disagree	Agree	Agree	Agree	Agree	Neutral	Agree	Agree	4	3	3	3	3	4	4	4	4
57	Female	25 to 35	Married	Bachelors	Primary nurse	N3	Responsible Nurse	6 to 10	6 to 10	No	No	Yes	Yes, but not systematic	Departmental training┋Reviewing guideline and reference	No	Yes	Online course┋Offline training┋Training manual	1	1	1	1	1	1	2	2	2	2	2	2	2	2	Totally agree	Totally agree	Totally agree	Totally agree	Totally agree	Totally agree	Totally agree	Totally agree	3	4	3	4	3	4	4	4	4
58	Female	36 to 55	Married	Bachelors	Intermediate nurse	N3	Nursing Team Leader	11 to 15	11 to 15	No	No	Yes	No	No	No	Yes	Online course┋Training manual	0	0	0	0	0	0	2	2	1	1	2	2	2	2	Agree	Agree	Agree	Agree	Agree	Neutral	Neutral	Neutral	3	4	1	2	3	3	3	3	3
59	Female	36 to 55	Married	Junior College	Intermediate nurse	N4	Responsible Nurse	>20	>20	No	No	No	No	Departmental training┋In-hospital training┋Colleague exchange	No	Yes	Online course┋Training manual	1	1	0	0	0	0	1	0	1	1	1	0	0	0	Agree	Agree	Agree	Agree	Agree	Agree	Agree	Agree	3	3	2	4	3	3	3	3	4
60	Female	25 to 35	Single	Bachelors	Primary nurse	N3	Responsible Nurse	6 to 10	6 to 10	No	No	No	No	No	No	No	Online course┋Offline training┋Training manual	0	0	0	0	1	0	1	2	0	0	2	1	2	1	Agree	Totally agree	Totally agree	Neutral	Totally agree	Totally agree	Agree	Neutral	3	2	1	4	2	2	1	1	2
61	Female	36 to 55	Married	Bachelors	Intermediate nurse	N4	Responsible Nurse	11 to 15	11 to 15	No	No	Yes	Yes, but not systematic	Colleague exchange┋Reviewing guideline and reference	No	Yes	Online course┋Training manual	1	1	1	1	1	1	1	2	2	2	2	0	1	2	Agree	Agree	Agree	Neutral	Agree	Neutral	Agree	Disagree	3	4	2	3	4	4	4	4	3
62	Female	25 to 35	Single	Bachelors	Primary nurse	N3	Responsible Nurse	6 to 10	6 to 10	No	No	No	No	No	No	No	Training manual	0	0	0	0	0	0	2	2	2	2	2	2	2	2	Totally agree	Totally agree	Neutral	Neutral	Totally agree	Neutral	Agree	Neutral	4	2	1	5	2	4	2	4	2
63	Female	55岁以上	Married	Junior College	Deputy senior or senior nurse	N5	Head Nurse	>20	16 to 20	No	No	Yes	Yes, but not systematic	Departmental training	No	Yes	Online course┋Offline training	1	1	1	1	1	1	2	2	2	2	2	2	2	2	Totally agree	Totally agree	Totally agree	Totally agree	Totally agree	Totally agree	Totally agree	Totally agree	5	4	4	5	5	5	5	5	4
64	Female	36 to 55	Divorce	Bachelors	Intermediate nurse	N4	Responsible Nurse	11 to 15	11 to 15	No	No	Yes	Yes, but not systematic	In-hospital training┋Colleague exchange	No	Yes	Online course	1	1	1	1	1	1	2	2	2	2	2	2	2	2	Totally agree	Totally agree	Totally agree	Totally agree	Totally agree	Totally agree	Totally agree	Totally agree	4	5	4	5	4	5	4	4	4
65	Female	25 to 35	Married	Bachelors	Intermediate nurse	N3	Responsible Nurse	11 to 15	11 to 15	No	Yes	Yes	Yes, but not systematic	In-hospital training	No	Yes	Online course┋Offline training┋Training manual	1	1	0	1	1	1	1	2	1	2	2	2	2	2	Agree	Agree	Agree	Neutral	Agree	Agree	Agree	Agree	4	4	4	4	4	3	2	2	2
66	Female	25 to 35	Married	Bachelors	Primary nurse	N2	Responsible Nurse	6 to 10	6 to 10	No	No	No	No	No	No	Yes	Online course	1	1	1	1	1	1	1	1	1	1	1	1	1	1	Totally agree	Totally agree	Totally agree	Totally agree	Totally agree	Totally agree	Totally agree	Totally agree	5	5	5	5	5	5	5	5	5
67	Female	25 to 35	Married	Bachelors	Intermediate nurse	N4	Responsible Nurse	11 to 15	6 to 10	No	No	Yes	Yes, but not systematic	Departmental training┋In-hospital training┋Reviewing guideline and reference	No	Yes	Online course┋Training manual	2	2	0	0	2	0	2	2	2	2	2	2	2	2	Agree	Agree	Agree	Agree	Agree	Agree	Agree	Agree	4	4	4	4	4	4	4	4	4
68	Female	25 to 35	Married	Bachelors	Intermediate nurse	N4	Clinical teachers	6 to 10	6 to 10	No	No	Yes	No	No	No	Yes	Online course┋Offline training┋Training manual	1	1	1	1	1	1	2	2	2	2	2	2	2	2	Totally agree	Totally agree	Totally agree	Totally agree	Totally agree	Totally agree	Totally agree	Totally agree	3	3	2	3	3	3	3	3	3
69	Female	25 to 35	Single	Junior College	Primary nurse	N2	Responsible Nurse	6 to 10	6 to 10	No	No	No	Yes, but not systematic	Departmental training┋In-hospital training┋Colleague exchange	No	Yes	Online course┋Offline training┋Training manual	1	1	1	1	1	1	2	2	2	2	2	1	2	2	Agree	Agree	Agree	Agree	Agree	Agree	Agree	Agree	3	3	3	3	3	4	4	4	4
70	Female	25 to 35	Married	Bachelors	Intermediate nurse	N4	Nursing Team Leader	11 to 15	11 to 15	Yes	No	Yes	No	Reviewing guideline and reference┋External training	No	No	Online course	1	0	1	0	1	0	2	2	2	0	2	2	2	2	Agree	Agree	Neutral	Neutral	Agree	Neutral	Neutral	Neutral	2	4	1	5	2	2	2	2	3
71	Female	25 to 35	Married	Junior College	Primary nurse	N3	Responsible Nurse	6 to 10	6 to 10	No	No	No	Yes, but not systematic	Departmental training┋Colleague exchange┋Reviewing guideline and reference	No	No	Online course	1	1	1	1	1	1	2	2	2	2	2	1	2	2	Neutral	Neutral	Neutral	Neutral	Neutral	Neutral	Neutral	Neutral	4	4	4	4	3	3	3	4	4
72	Female	25 to 35	Married	Bachelors	Primary nurse	N3	Responsible Nurse	6 to 10	≤5	No	No	No	No	No	No	No	Training manual	0	0	0	0	0	0	1	2	1	1	2	2	2	2	Neutral	Neutral	Agree	Neutral	Agree	Agree	Agree	Neutral	3	4	1	4	3	4	3	3	3
73	Female	25 to 35	Married	Bachelors	Primary nurse	N2	Responsible Nurse	6 to 10	6 to 10	No	No	No	No	No	No	Yes	Online course┋Offline training	0	1	0	0	1	1	2	2	2	2	2	2	2	2	Totally agree	Agree	Agree	Neutral	Neutral	Agree	Agree	Neutral	3	4	4	4	3	3	4	3	4
74	Female	<25	Single	Bachelors	Primary nurse	N1	Responsible Nurse	≤5	≤5	No	No	Yes	Yes, but not systematic	Colleague exchange┋Reviewing guideline and reference	No	Yes	Online course┋Training manual	1	1	1	1	1	2	2	2	2	2	2	2	2	2	Totally agree	Totally agree	Totally agree	Totally agree	Totally agree	Totally agree	Totally agree	Totally agree	4	4	4	4	4	4	4	4	4
75	Female	25 to 35	Married	Bachelors	Primary nurse	N2	Responsible Nurse	≤5	≤5	No	No	No	No	Departmental training┋In-hospital training┋Colleague exchange	No	Yes	Online course┋Training manual	1	1	1	1	1	1	2	2	2	2	2	2	2	2	Agree	Agree	Agree	Agree	Agree	Agree	Agree	Agree	3	4	4	3	3	3	4	4	4
76	Female	25 to 35	Single	Bachelors	Intermediate nurse	N3	Clinical teachers	6 to 10	6 to 10	No	Yes	Yes	Yes, but not systematic	In-hospital training┋Reviewing guideline and reference	No	Yes	Online course┋Offline training┋Training manual	1	1	1	2	1	0	1	2	2	2	2	2	2	2	Totally disagree	Agree	Totally agree	Neutral	Totally agree	Totally agree	Totally agree	Neutral	3	4	1	4	4	4	5	5	3
77	Female	25 to 35	Married	Bachelors	Primary nurse	N3	Responsible Nurse	6 to 10	6 to 10	No	No	Yes	Yes, but not systematic	Departmental training┋In-hospital training┋Colleague exchange	No	Yes	Online course┋Offline training	1	1	2	2	1	1	2	2	2	2	2	2	2	2	Totally agree	Totally agree	Totally agree	Totally agree	Totally agree	Totally agree	Totally agree	Totally agree	4	4	4	4	4	4	4	4	4
78	Female	25 to 35	Married	Bachelors	Intermediate nurse	N4	Responsible Nurse	11 to 15	11 to 15	No	No	No	No	No	No	No	Online course	1	0	0	1	0	0	2	2	2	2	2	2	2	2	Neutral	Agree	Agree	Neutral	Neutral	Neutral	Neutral	Neutral	3	4	3	4	4	3	3	4	3
79	Female	36 to 55	Married	Bachelors	Intermediate nurse	N4	Responsible Nurse	>20	16 to 20	No	No	Yes	No	No	No	Yes	Online course	1	2	1	1	2	1	2	2	1	2	2	2	2	2	Agree	Totally agree	Agree	Agree	Totally agree	Agree	Agree	Totally agree	5	5	4	4	5	5	5	4	5
80	Female	25 to 35	Married	Bachelors	Intermediate nurse	N3	Responsible Nurse	6 to 10	6 to 10	No	No	Yes	Yes, but not systematic	Departmental training┋Colleague exchange	No	Yes	Online course┋Offline training┋Training manual	1	1	1	1	1	1	2	2	2	2	2	2	2	2	Totally agree	Totally agree	Totally agree	Totally agree	Totally agree	Totally agree	Totally agree	Totally agree	4	4	3	4	4	4	4	4	4
81	Female	36 to 55	Married	Bachelors	Intermediate nurse	N2	Responsible Nurse	16 to 20	16 to 20	No	No	Yes	No	No	No	Yes	Offline training	1	1	1	1	1	1	2	2	2	2	2	2	2	2	Neutral	Neutral	Neutral	Neutral	Neutral	Neutral	Neutral	Neutral	3	3	3	3	3	3	3	3	3
82	Female	25 to 35	Married	Bachelors	Primary nurse	N3	Responsible Nurse	6 to 10	6 to 10	No	No	No	Yes, but not systematic	In-hospital training	Yes	Yes	Online course	1	1	1	1	1	1	2	2	2	2	2	2	2	2	Totally agree	Totally agree	Totally agree	Totally agree	Totally agree	Totally agree	Totally agree	Totally agree	4	5	4	4	4	4	4	4	4
83	Female	25 to 35	Married	Bachelors	Intermediate nurse	N4	Responsible Nurse	6 to 10	6 to 10	Yes	Yes	No	Yes, but not systematic	In-hospital training	Yes	Yes	Online course┋Offline training┋Training manual	1	1	1	1	1	1	2	2	2	2	2	2	2	2	Agree	Agree	Totally agree	Totally agree	Totally agree	Totally agree	Totally agree	Totally agree	3	3	2	2	2	2	2	2	2
84	Female	25 to 35	Married	Bachelors	Primary nurse	N2	Responsible Nurse	6 to 10	6 to 10	No	No	Yes	Yes, but not systematic	Departmental training┋In-hospital training┋Colleague exchange	No	Yes	Online course┋Offline training┋Training manual	1	1	1	1	1	1	1	1	1	1	2	2	2	2	Agree	Agree	Agree	Agree	Agree	Agree	Agree	Agree	4	4	4	4	4	4	4	4	4
85	Female	25 to 35	Married	Bachelors	Primary nurse	N3	Responsible Nurse	6 to 10	6 to 10	No	No	Yes	Yes, but not systematic	Departmental training	No	Yes	Offline training	1	1	1	1	1	1	2	2	2	2	2	2	2	2	Agree	Agree	Agree	Agree	Agree	Agree	Agree	Agree	3	4	3	4	3	3	4	4	3
86	Female	25 to 35	Married	Bachelors	Primary nurse	N3	Clinical teachers	6 to 10	6 to 10	No	No	No	No	No	No	No	Offline training	1	1	0	0	1	0	2	2	1	2	2	2	2	2	Agree	Neutral	Disagree	Disagree	Agree	Neutral	Disagree	Disagree	3	3	2	4	2	3	2	4	3
87	Female	36 to 55	Married	Bachelors	Deputy senior or senior nurse	N5	Head Nurse	>20	>20	No	No	Yes	Yes, but not systematic	Departmental training┋Reviewing guideline and reference	Yes	Yes	Offline training	1	2	2	1	2	2	2	2	2	2	2	2	2	2	Totally agree	Totally agree	Totally agree	Agree	Totally agree	Totally agree	Totally agree	Totally agree	4	5	4	5	5	5	5	4	4
88	Female	25 to 35	Married	Bachelors	Intermediate nurse	N4	Responsible Nurse	11 to 15	11 to 15	No	No	Yes	No	Departmental training┋Colleague exchange┋Reviewing guideline and reference	No	No	Online course┋Offline training	1	1	1	1	1	1	1	1	1	1	1	1	1	1	Agree	Agree	Agree	Agree	Agree	Agree	Agree	Agree	4	4	4	4	4	4	4	4	4
89	Female	36 to 55	Married	Bachelors	Intermediate nurse	N3	Responsible Nurse	11 to 15	6 to 10	No	No	No	Yes, but not systematic	Reviewing guideline and reference	No	Yes	Online course┋Training manual	1	1	1	1	1	1	2	2	1	2	2	2	2	2	Neutral	Agree	Agree	Agree	Agree	Agree	Agree	Agree	5	5	3	4	4	4	3	3	4
90	Female	25 to 35	Single	Bachelors	Primary nurse	N2	Responsible Nurse	≤5	≤5	No	No	No	No	No	No	Yes	Online course┋Offline training┋Training manual	0	1	0	1	2	2	2	2	1	2	2	2	2	2	Totally agree	Totally agree	Totally agree	Totally agree	Totally agree	Totally agree	Totally agree	Totally agree	5	5	5	5	5	5	5	5	5
91	Female	36 to 55	Married	Bachelors	Intermediate nurse	N4	Responsible Nurse	>20	>20	No	No	No	Yes, and systematic	Departmental training	Yes	Yes	Offline training	1	1	2	1	1	1	1	1	1	1	2	1	1	1	Agree	Neutral	Neutral	Agree	Neutral	Neutral	Agree	Agree	4	3	2	2	4	4	4	3	3
92	Female	25 to 35	Single	Bachelors	Intermediate nurse	N4	Responsible Nurse	11 to 15	11 to 15	No	No	Yes	Yes, but not systematic	In-hospital training┋Colleague exchange┋Reviewing guideline and reference	No	Yes	Online course┋Offline training┋Training manual	0	1	0	0	1	1	1	2	2	2	2	2	2	2	Neutral	Agree	Agree	Agree	Agree	Agree	Totally agree	Agree	4	4	2	3	4	4	4	4	4
93	Female	25 to 35	Married	Bachelors	Primary nurse	N3	Clinical teachers	6 to 10	6 to 10	No	No	Yes	Yes, but not systematic	Departmental training┋Colleague exchange	No	Yes	Online course┋Training manual	1	1	1	1	1	1	1	1	1	2	2	2	2	2	Totally agree	Totally agree	Totally agree	Agree	Totally agree	Totally agree	Totally agree	Totally agree	4	4	4	4	4	4	4	4	4
94	Female	36 to 55	Married	Bachelors	Intermediate nurse	N4	Nursing Team Leader	>20	>20	No	No	Yes	Yes, and systematic	Departmental training┋In-hospital training┋Colleague exchange┋Reviewing guideline and reference┋External training	Yes	Yes	Online course	1	1	1	1	1	1	2	2	2	2	2	2	2	2	Agree	Agree	Agree	Agree	Agree	Agree	Agree	Agree	4	4	4	4	4	4	4	4	4
95	Female	25 to 35	Married	Bachelors	Intermediate nurse	N4	Responsible Nurse	11 to 15	11 to 15	No	No	No	No	Departmental training┋In-hospital training┋Colleague exchange	No	Yes	Online course	0	0	0	0	0	0	1	1	1	1	1	2	2	2	Neutral	Neutral	Neutral	Neutral	Agree	Agree	Agree	Agree	3	3	3	4	4	4	4	4	4
96	Female	25 to 35	Married	Bachelors	Primary nurse	N2	Responsible Nurse	6 to 10	6 to 10	No	No	No	Yes, but not systematic	Colleague exchange	No	Yes	Training manual	0	0	0	0	0	0	2	2	1	1	2	2	2	2	Agree	Agree	Agree	Agree	Agree	Agree	Agree	Neutral	3	2	1	3	2	3	2	4	3
97	Female	25 to 35	Married	Bachelors	Primary nurse	N3	Responsible Nurse	6 to 10	6 to 10	No	No	No	No	Reviewing guideline and reference	No	Yes	Online course┋Offline training┋Training manual	1	1	1	1	1	1	2	2	2	1	2	2	2	2	Totally agree	Totally agree	Totally agree	Totally agree	Totally agree	Totally agree	Totally agree	Totally agree	4	2	5	5	5	5	5	5	5
98	Female	25 to 35	Married	Bachelors	Primary nurse	N3	Responsible Nurse	11 to 15	6 to 10	No	No	No	No	No	No	No	Online course	1	1	1	1	1	1	1	2	1	1	1	1	1	1	Neutral	Neutral	Neutral	Neutral	Neutral	Neutral	Neutral	Neutral	3	3	3	3	3	3	3	3	3
99	Female	36 to 55	Married	Bachelors	Intermediate nurse	N3	Responsible Nurse	16 to 20	≤5	Yes	No	Yes	Yes, but not systematic	Departmental training┋Colleague exchange	No	No	Offline training┋Training manual	1	1	1	0	1	1	1	2	2	2	1	1	2	1	Agree	Agree	Agree	Agree	Agree	Agree	Agree	Neutral	3	4	3	3	3	4	3	3	3
100	Male	25 to 35	Single	Bachelors	Primary nurse	N2	Responsible Nurse	≤5	≤5	No	No	No	Yes, but not systematic	Colleague exchange┋Reviewing guideline and reference	No	No	Online course┋Training manual	1	1	0	0	1	1	2	2	2	1	2	2	2	2	Totally agree	Totally agree	Totally agree	Totally agree	Totally agree	Totally agree	Totally agree	Totally agree	5	4	2	5	4	5	5	5	5
101	Female	36 to 55	Married	Bachelors	Primary nurse	N3	Responsible Nurse	16 to 20	16 to 20	No	No	No	No	No	No	Yes	Online course┋Offline training	0	0	0	0	0	0	1	2	1	1	2	1	1	1	Neutral	Agree	Agree	Neutral	Agree	Agree	Agree	Neutral	2	2	2	4	3	3	3	4	2
102	Male	25 to 35	Single	Bachelors	Primary nurse	N1	Responsible Nurse	≤5	≤5	No	No	No	Yes, but not systematic	Departmental training┋In-hospital training┋Colleague exchange┋Reviewing guideline and reference	No	Yes	Online course┋Training manual	1	1	1	1	2	2	2	1	2	2	2	1	1	2	Agree	Agree	Agree	Agree	Agree	Agree	Agree	Agree	4	4	4	4	4	4	4	4	4
103	Female	25 to 35	Single	Bachelors	Primary nurse	N2	Responsible Nurse	≤5	≤5	No	No	No	No	No	No	Yes	Online course┋Offline training	0	0	0	0	0	0	1	2	0	2	2	2	2	2	Disagree	Neutral	Agree	Neutral	Totally agree	Disagree	Agree	Disagree	2	4	3	5	3	4	4	5	3
104	Female	25 to 35	Married	Masters or above	Deputy senior or senior nurse	N5	Responsible Nurse	6 to 10	≤5	Yes	No	Yes	Yes, and systematic	External training	Yes	Yes	Online course┋Training manual	2	2	2	2	2	2	2	2	2	2	2	2	2	2	Agree	Totally agree	Totally agree	Totally agree	Totally agree	Totally agree	Totally agree	Totally agree	5	5	5	5	5	5	3	4	4
105	Female	25 to 35	Married	Bachelors	Primary nurse	N3	Responsible Nurse	11 to 15	11 to 15	No	No	Yes	Yes, but not systematic	Departmental training┋In-hospital training┋Colleague exchange┋Reviewing guideline and reference	No	Yes	Online course┋Training manual	2	2	2	2	2	2	2	2	1	2	2	2	2	2	Totally agree	Totally agree	Totally agree	Totally agree	Totally agree	Totally agree	Totally agree	Totally agree	5	5	5	5	5	5	5	5	5
106	Female	25 to 35	Married	Junior College	Primary nurse	N3	Responsible Nurse	6 to 10	6 to 10	No	No	No	No	No	No	Yes	Online course┋Training manual	1	1	1	1	1	1	2	2	2	2	2	2	2	2	Totally agree	Totally agree	Totally agree	Totally agree	Totally agree	Totally agree	Totally agree	Totally agree	5	5	5	5	5	5	5	5	5
107	Female	25 to 35	Married	Bachelors	Intermediate nurse	N3	Responsible Nurse	6 to 10	6 to 10	No	No	No	No	No	No	Yes	Online course	0	0	0	0	0	0	2	2	2	2	2	2	2	2	Agree	Agree	Agree	Agree	Agree	Agree	Agree	Agree	3	3	3	3	3	3	3	3	3
108	Female	36 to 55	Married	Bachelors	Intermediate nurse	N4	Responsible Nurse	16 to 20	16 to 20	No	Yes	Yes	Yes, but not systematic	Departmental training┋In-hospital training┋Colleague exchange	No	No	Online course┋Training manual	1	2	2	2	2	2	2	2	1	2	2	2	2	2	Agree	Agree	Agree	Agree	Agree	Agree	Agree	Agree	4	4	4	4	4	4	4	4	4
109	Female	25 to 35	Married	Bachelors	Primary nurse	N2	Responsible Nurse	≤5	≤5	No	No	No	No	No	No	No	Online course┋Training manual	0	0	0	0	0	0	2	2	2	2	2	2	2	2	Neutral	Neutral	Neutral	Neutral	Neutral	Neutral	Neutral	Neutral	3	3	3	3	3	3	3	3	3
110	Female	36 to 55	Married	Bachelors	Intermediate nurse	N4	Clinical teachers	16 to 20	16 to 20	No	No	Yes	No	No	No	Yes	Offline training	1	1	1	0	1	1	2	2	1	2	2	2	2	2	Agree	Agree	Agree	Agree	Agree	Agree	Agree	Agree	4	4	3	4	4	4	4	4	4
111	Female	36 to 55	Married	Bachelors	Intermediate nurse	N4	Responsible Nurse	16 to 20	16 to 20	No	No	No	No	No	No	Yes	Online course	0	0	0	0	0	0	0	0	0	0	1	1	1	1	Totally disagree	Totally agree	Totally agree	Neutral	Neutral	Neutral	Neutral	Neutral	1	4	1	4	1	1	4	4	1
112	Female	25 to 35	Married	Bachelors	Primary nurse	N3	Responsible Nurse	6 to 10	6 to 10	No	No	Yes	Yes, but not systematic	Departmental training┋In-hospital training┋Colleague exchange	Yes	Yes	Online course┋Offline training	1	1	1	1	1	1	2	2	2	2	2	2	2	2	Neutral	Totally agree	Agree	Agree	Agree	Agree	Agree	Agree	4	4	3	4	4	4	4	4	4
113	Female	25 to 35	Married	Bachelors	Primary nurse	N3	Responsible Nurse	6 to 10	6 to 10	No	No	Yes	Yes, but not systematic	Departmental training	No	Yes	Online course┋Offline training┋Training manual	1	1	1	1	1	1	2	2	2	2	2	2	2	2	Neutral	Agree	Agree	Agree	Agree	Agree	Agree	Agree	4	4	4	4	4	4	4	4	4
114	Female	25 to 35	Married	Bachelors	Intermediate nurse	N3	Responsible Nurse	11 to 15	11 to 15	Yes	No	Yes	No	Departmental training┋In-hospital training┋Colleague exchange	No	Yes	Online course┋Offline training┋Training manual	1	2	0	0	1	1	2	2	2	2	2	2	2	2	Disagree	Agree	Agree	Agree	Agree	Agree	Agree	Agree	4	4	4	4	3	3	3	3	3
115	Female	25 to 35	Married	Bachelors	Primary nurse	N3	Responsible Nurse	6 to 10	6 to 10	No	No	No	No	No	No	Yes	Online course┋Offline training┋Training manual	1	1	0	0	1	1	2	2	1	2	2	2	2	2	Agree	Agree	Agree	Agree	Agree	Agree	Agree	Agree	3	5	3	5	4	4	4	4	3
116	Female	25 to 35	Single	Bachelors	Primary nurse	N3	Responsible Nurse	11 to 15	11 to 15	No	No	Yes	Yes, but not systematic	Departmental training┋In-hospital training┋Colleague exchange┋Reviewing guideline and reference	No	Yes	Training manual	1	1	1	1	1	1	2	2	2	2	2	2	2	2	Agree	Neutral	Agree	Neutral	Agree	Neutral	Agree	Neutral	4	4	4	4	4	4	4	4	4
117	Female	36 to 55	Married	Masters or above	Intermediate nurse	N5	Nursing Team Leader	16 to 20	>20	Yes	Yes	Yes	Yes, and systematic	Departmental training┋In-hospital training┋Colleague exchange┋Reviewing guideline and reference┋External training┋Domestic and international learning exchange	Yes	Yes	Online course┋Offline training┋Training manual	2	2	2	2	2	2	2	2	2	2	2	2	2	2	Agree	Totally agree	Totally agree	Totally agree	Totally agree	Totally agree	Totally agree	Totally agree	5	5	5	5	5	5	5	5	5
118	Female	25 to 35	Married	Bachelors	Intermediate nurse	N3	Responsible Nurse	11 to 15	11 to 15	No	No	No	Yes, but not systematic	Reviewing guideline and reference	No	Yes	Training manual	1	1	0	0	1	1	2	2	2	1	2	2	2	2	Totally agree	Totally agree	Totally agree	Agree	Agree	Agree	Agree	Neutral	4	4	3	4	4	4	4	4	5
119	Female	25 to 35	Married	Bachelors	Intermediate nurse	N3	Clinical teachers	6 to 10	6 to 10	Yes	No	Yes	Yes, but not systematic	Departmental training┋In-hospital training┋Colleague exchange┋Reviewing guideline and reference┋External training	Yes	No	Online course┋Offline training┋Training manual	1	1	1	1	1	1	1	2	2	2	2	2	2	2	Agree	Agree	Agree	Agree	Agree	Agree	Agree	Agree	4	4	4	4	4	4	4	4	4
120	Female	25 to 35	Married	Bachelors	Intermediate nurse	N4	Responsible Nurse	6 to 10	6 to 10	No	No	Yes	Yes, but not systematic	Departmental training┋Colleague exchange┋Reviewing guideline and reference	No	Yes	Online course┋Offline training┋Training manual	1	1	1	1	1	1	2	2	2	2	2	2	2	2	Totally agree	Totally agree	Totally agree	Totally agree	Totally agree	Totally agree	Totally agree	Totally agree	5	5	5	5	5	5	5	5	5
121	Female	25 to 35	Married	Bachelors	Primary nurse	N3	Responsible Nurse	6 to 10	6 to 10	Yes	No	Yes	Yes, but not systematic	Departmental training┋In-hospital training┋Colleague exchange┋Reviewing guideline and reference	No	Yes	Online course┋Offline training┋Training manual	0	0	0	0	0	0	1	1	2	2	2	2	2	2	Totally agree	Totally agree	Totally agree	Totally agree	Totally agree	Totally agree	Agree	Agree	3	4	5	3	4	4	5	4	3
122	Female	36 to 55	Married	Bachelors	Intermediate nurse	N4	Nursing Team Leader	>20	>20	No	No	Yes	Yes, but not systematic	Departmental training┋In-hospital training┋Colleague exchange┋Reviewing guideline and reference	No	Yes	Online course┋Offline training┋Training manual	1	1	1	1	1	1	1	1	1	1	2	1	1	1	Totally agree	Totally agree	Totally agree	Agree	Totally agree	Totally agree	Totally agree	Totally agree	4	4	2	5	4	3	3	3	4
123	Female	25 to 35	Single	Bachelors	Primary nurse	N2	Responsible Nurse	≤5	≤5	No	No	No	Yes, but not systematic	Departmental training┋In-hospital training┋Colleague exchange	No	Yes	Online course┋Offline training┋Training manual	1	1	1	1	1	1	2	2	1	1	2	2	2	2	Agree	Agree	Agree	Agree	Totally agree	Totally agree	Totally agree	Neutral	4	4	4	4	4	4	4	4	4
124	Female	36 to 55	Married	Junior College	Deputy senior or senior nurse	N5	Head Nurse	>20	>20	No	No	No	Yes, but not systematic	Departmental training┋In-hospital training┋Reviewing guideline and reference	Yes	Yes	Online course┋Offline training┋Training manual	1	2	1	1	1	1	2	2	2	2	2	2	2	2	Totally agree	Totally agree	Totally agree	Totally agree	Totally agree	Totally agree	Agree	Totally agree	4	4	4	4	4	4	4	5	4
125	Female	<25	Single	Bachelors	Primary nurse	N2	Responsible Nurse	≤5	≤5	No	No	No	No	No	No	Yes	Online course┋Offline training	0	0	0	0	0	0	2	2	2	2	2	2	2	2	Totally agree	Totally agree	Totally agree	Totally agree	Totally agree	Totally agree	Totally agree	Totally agree	3	3	3	4	4	3	3	3	3
126	Female	36 to 55	Married	Bachelors	Intermediate nurse	N4	Nursing Team Leader	>20	>20	No	No	Yes	Yes, but not systematic	Departmental training┋Colleague exchange	No	Yes	Online course┋Offline training┋Training manual	1	1	0	0	1	1	2	2	2	2	2	1	2	2	Agree	Agree	Agree	Agree	Agree	Agree	Agree	Agree	3	4	3	4	4	4	4	4	4
127	Female	25 to 35	Married	Bachelors	Intermediate nurse	N3	Clinical teachers	11 to 15	11 to 15	No	No	No	Yes, but not systematic	In-hospital training	No	No	Online course	2	1	1	1	1	1	1	2	1	2	2	2	2	2	Totally agree	Agree	Neutral	Neutral	Totally agree	Neutral	Neutral	Neutral	4	4	4	4	4	4	4	4	4
128	Female	25 to 35	Single	Bachelors	Primary nurse	N2	Responsible Nurse	≤5	≤5	No	No	No	Yes, but not systematic	Departmental training┋Colleague exchange┋Reviewing guideline and reference	No	Yes	Online course┋Training manual	1	1	0	0	1	1	2	2	2	2	2	1	2	2	Agree	Agree	Agree	Agree	Totally agree	Agree	Totally agree	Neutral	5	5	4	5	5	3	4	4	4
129	Female	25 to 35	Married	Bachelors	Primary nurse	N3	Responsible Nurse	11 to 15	11 to 15	No	No	No	No	No	No	Yes	Online course┋Offline training┋Training manual	0	0	0	0	0	0	1	1	1	1	2	2	2	2	Agree	Agree	Agree	Agree	Agree	Agree	Agree	Agree	3	3	3	3	2	2	2	2	2
130	Female	36 to 55	Married	Bachelors	Intermediate nurse	N1	Responsible Nurse	>20	>20	No	No	No	No	Departmental training┋In-hospital training┋Colleague exchange┋Reviewing guideline and reference	No	Yes	Online course┋Offline training┋Training manual	1	1	0	0	1	1	2	2	2	2	2	2	2	2	Agree	Agree	Agree	Agree	Agree	Agree	Agree	Agree	5	5	5	5	5	4	4	4	4
131	Female	36 to 55	Married	Bachelors	Intermediate nurse	N4	Responsible Nurse	>20	>20	No	No	No	No	No	No	Yes	Online course	2	1	1	1	1	1	1	1	1	1	1	1	1	1	Agree	Agree	Agree	Agree	Agree	Agree	Agree	Agree	5	3	3	3	3	3	3	3	3
132	Female	25 to 35	Married	Bachelors	Intermediate nurse	N4	Responsible Nurse	6 to 10	6 to 10	No	No	No	Yes, but not systematic	Departmental training┋In-hospital training┋Colleague exchange	No	Yes	Online course┋Offline training	1	1	1	1	1	1	2	2	2	2	2	2	2	2	Totally agree	Totally agree	Totally agree	Totally agree	Totally agree	Totally agree	Totally agree	Totally agree	5	5	3	5	5	5	5	5	5
133	Female	36 to 55	Married	Bachelors	Intermediate nurse	N4	Responsible Nurse	11 to 15	11 to 15	No	No	Yes	No	Departmental training┋In-hospital training┋Colleague exchange	No	Yes	Online course┋Training manual	0	1	0	0	1	1	1	1	0	1	1	1	1	1	Agree	Agree	Agree	Agree	Agree	Agree	Agree	Agree	4	4	4	4	4	4	4	4	4
134	Female	36 to 55	Married	Bachelors	Intermediate nurse	N4	Nursing Team Leader	16 to 20	16 to 20	Yes	No	Yes	Yes, but not systematic	Departmental training┋In-hospital training┋Colleague exchange┋Reviewing guideline and reference	Yes	Yes	Offline training	1	1	1	1	1	1	2	2	1	1	1	1	2	2	Totally agree	Totally agree	Totally agree	Totally agree	Totally agree	Totally agree	Totally agree	Totally agree	4	4	4	4	4	4	4	4	4
135	Female	25 to 35	Single	Bachelors	Intermediate nurse	N4	Responsible Nurse	11 to 15	11 to 15	No	No	Yes	Yes, but not systematic	Departmental training┋Colleague exchange	Yes	Yes	Online course┋Offline training┋Training manual	1	1	1	1	1	1	2	2	2	2	2	2	2	2	Totally agree	Totally agree	Totally agree	Totally agree	Totally agree	Totally agree	Totally agree	Totally agree	4	3	4	3	3	4	4	5	4
136	Female	25 to 35	Single	Masters or above	Registered nurse	N0	Responsible Nurse	≤5	≤5	No	No	No	Yes, but not systematic	Departmental training┋In-hospital training┋Colleague exchange┋Reviewing guideline and reference┋External training	No	Yes	Online course┋Offline training┋Training manual	1	1	0	1	0	1	1	2	2	2	2	2	2	2	Totally agree	Totally agree	Totally agree	Totally agree	Totally agree	Totally agree	Totally agree	Totally agree	4	3	2	2	3	3	2	1	2
137	Female	25 to 35	Single	Masters or above	Registered nurse	N0	Responsible Nurse	≤5	≤5	No	No	Yes	Yes, but not systematic	Reviewing guideline and reference	No	Yes	Online course	2	2	2	1	1	1	0	2	2	2	2	2	2	2	Totally agree	Totally agree	Totally agree	Totally agree	Totally agree	Totally agree	Totally agree	Totally agree	5	5	5	5	5	5	5	5	5
138	Female	25 to 35	Married	Masters or above	Primary nurse	N1	Responsible Nurse	≤5	≤5	No	No	No	Yes, but not systematic	Reviewing guideline and reference	No	Yes	Online course	2	1	1	1	2	1	2	2	2	2	2	2	2	2	Totally agree	Totally agree	Agree	Agree	Agree	Totally agree	Totally agree	Totally agree	3	3	3	4	4	4	4	4	4
139	Female	36 to 55	Married	Junior College	Intermediate nurse	N3	Responsible Nurse	>20	>20	No	No	Yes	Yes, but not systematic	Departmental training	Yes	Yes	Online course	1	1	1	1	1	1	1	2	2	2	2	2	1	2	Agree	Agree	Agree	Agree	Agree	Agree	Agree	Agree	4	4	4	4	4	4	4	4	4
140	Female	36 to 55	Married	Bachelors	Deputy senior or senior nurse	N5	Nursing Team Leader	16 to 20	16 to 20	Yes	No	Yes	Yes, but not systematic	In-hospital training┋Colleague exchange┋Reviewing guideline and reference┋External training	Yes	Yes	Offline training┋Training manual	1	1	1	0	1	1	2	2	1	2	2	2	2	2	Totally agree	Agree	Totally agree	Neutral	Agree	Agree	Agree	Agree	5	5	3	5	5	5	5	4	4
141	Female	25 to 35	Married	Bachelors	Primary nurse	N3	Responsible Nurse	6 to 10	6 to 10	No	No	No	Yes, but not systematic	Departmental training┋Colleague exchange	No	Yes	Online course┋Training manual	1	1	1	1	1	1	2	2	2	2	2	2	2	2	Agree	Agree	Agree	Agree	Agree	Agree	Agree	Agree	3	4	2	4	4	4	4	4	4
142	Female	25 to 35	Married	Bachelors	Primary nurse	N3	Responsible Nurse	6 to 10	6 to 10	No	Yes	No	Yes, but not systematic	In-hospital training	No	No	Offline training┋Training manual	0	1	0	0	0	0	2	2	2	2	2	2	2	2	Agree	Agree	Agree	Agree	Agree	Agree	Agree	Agree	3	3	2	2	3	3	3	3	3
143	Female	36 to 55	Married	Bachelors	Intermediate nurse	N4	Responsible Nurse	6 to 10	6 to 10	No	No	Yes	No	No	No	Yes	Offline training	1	1	1	0	0	0	2	2	1	1	2	2	2	2	Totally agree	Agree	Agree	Agree	Agree	Agree	Agree	Agree	4	3	1	4	1	4	1	4	4
144	Female	25 to 35	Married	Bachelors	Primary nurse	N3	Responsible Nurse	6 to 10	6 to 10	No	No	No	No	No	No	Yes	Online course┋Offline training┋Training manual	0	0	0	0	0	0	2	2	1	1	2	2	2	2	Disagree	Agree	Totally agree	Agree	Agree	Agree	Agree	Neutral	3	4	2	3	3	3	3	3	3
145	Female	25 to 35	Married	Bachelors	Primary nurse	N3	Responsible Nurse	6 to 10	6 to 10	No	No	Yes	Yes, but not systematic	Departmental training┋In-hospital training┋Colleague exchange	No	Yes	Online course┋Offline training┋Training manual	0	1	0	0	1	0	1	2	1	2	2	1	1	1	Neutral	Neutral	Neutral	Neutral	Agree	Agree	Agree	Agree	3	3	3	3	3	3	3	3	3
146	Female	25 to 35	Single	Bachelors	Primary nurse	N1	Responsible Nurse	≤5	≤5	No	No	Yes	Yes, but not systematic	Colleague exchange┋Reviewing guideline and reference	No	Yes	Online course┋Training manual	2	1	1	0	1	1	2	2	2	2	2	2	2	2	Totally agree	Totally agree	Totally agree	Agree	Totally agree	Totally agree	Totally agree	Agree	4	5	3	5	5	5	5	5	4
147	Female	36 to 55	Married	Bachelors	Deputy senior or senior nurse	N5	Head Nurse	>20	>20	No	No	Yes	No	No	No	No	Online course	1	1	1	1	1	1	1	1	1	1	1	1	1	1	Disagree	Disagree	Disagree	Disagree	Disagree	Disagree	Disagree	Disagree	1	2	1	2	3	3	2	2	1
148	Female	25 to 35	Single	Bachelors	Intermediate nurse	N4	Head Nurse	6 to 10	6 to 10	No	No	Yes	Yes, but not systematic	Reviewing guideline and reference	No	Yes	Online course┋Offline training	1	1	0	0	1	1	2	2	1	2	2	2	2	2	Totally agree	Agree	Totally agree	Totally agree	Agree	Agree	Totally agree	Agree	5	5	5	4	5	5	5	5	5
149	Female	25 to 35	Single	Bachelors	Primary nurse	N2	Responsible Nurse	≤5	≤5	No	No	Yes	Yes, but not systematic	Departmental training	No	Yes	Online course	1	1	1	1	1	1	2	2	1	1	2	2	2	2	Neutral	Agree	Neutral	Neutral	Totally agree	Neutral	Neutral	Neutral	4	4	3	4	4	4	4	4	4
150	Female	25 to 35	Married	Bachelors	Primary nurse	N3	Responsible Nurse	11 to 15	11 to 15	No	No	Yes	No	Colleague exchange┋No	No	Yes	Online course┋Offline training┋Training manual	0	1	0	0	1	0	1	2	2	2	2	1	1	2	Neutral	Neutral	Agree	Neutral	Totally agree	Neutral	Agree	Totally agree	4	3	4	5	3	4	4	4	4
151	Female	36 to 55	Married	Bachelors	Intermediate nurse	N3	Clinical teachers	16 to 20	16 to 20	No	Yes	Yes	No	No	No	Yes	Offline training	0	0	0	0	0	1	2	2	2	2	2	2	2	2	Totally agree	Totally agree	Totally agree	Totally agree	Totally agree	Agree	Totally agree	Totally agree	4	3	3	4	4	3	5	5	3
152	Female	25 to 35	Single	Bachelors	Intermediate nurse	N3	Responsible Nurse	6 to 10	6 to 10	Yes	No	No	No	No	No	Yes	Online course┋Offline training	1	1	1	1	1	1	2	2	2	2	1	1	1	1	Agree	Agree	Agree	Agree	Agree	Agree	Agree	Agree	4	4	4	4	4	4	4	4	4
153	Female	25 to 35	Single	Bachelors	Primary nurse	N2	Responsible Nurse	≤5	≤5	No	No	No	Yes, but not systematic	In-hospital training┋Reviewing guideline and reference┋External training┋Domestic and international learning exchange	No	Yes	Online course┋Offline training┋Training manual	1	1	1	0	1	0	2	2	2	2	2	2	2	2	Totally agree	Totally agree	Totally agree	Totally agree	Totally agree	Totally agree	Totally agree	Totally agree	3	3	1	3	3	2	3	2	3
154	Female	36 to 55	Married	Bachelors	Intermediate nurse	N3	Responsible Nurse	>20	>20	No	No	No	No	No	No	Yes	Offline training┋Training manual	1	1	0	0	1	0	2	2	1	1	2	2	2	2	Agree	Neutral	Neutral	Neutral	Agree	Neutral	Neutral	Neutral	3	3	3	3	3	4	4	3	3
155	Female	25 to 35	Married	Bachelors	Intermediate nurse	N4	Responsible Nurse	11 to 15	6 to 10	No	No	No	No	No	No	Yes	Online course┋Offline training┋Training manual	1	1	1	1	0	1	1	2	1	1	1	1	2	2	Agree	Totally agree	Agree	Neutral	Agree	Agree	Agree	Agree	4	4	4	4	3	4	5	3	3
156	Female	36 to 55	Married	Bachelors	Intermediate nurse	N4	Responsible Nurse	11 to 15	6 to 10	Yes	No	No	No	No	Yes	Yes	Online course	1	1	0	0	1	1	1	1	1	1	2	2	2	2	Neutral	Agree	Agree	Agree	Agree	Agree	Neutral	Neutral	3	3	3	3	3	3	3	3	3
157	Female	36 to 55	Married	Bachelors	Primary nurse	N3	Others	>20	>20	No	No	Yes	Yes, and systematic	Departmental training┋In-hospital training┋Colleague exchange┋Reviewing guideline and reference	No	Yes	Online course┋Offline training┋Training manual	2	2	2	2	2	2	2	2	2	2	2	2	2	2	Totally agree	Totally agree	Totally agree	Totally agree	Totally agree	Totally agree	Totally agree	Totally agree	5	5	5	5	5	5	5	5	5
158	Female	25 to 35	Married	Bachelors	Registered nurse	N1	Nursing Team Leader	16 to 20	11 to 15	No	No	No	No	Reviewing guideline and reference	No	No	Offline training	0	0	0	0	0	0	0	0	0	0	0	0	0	0	Totally disagree	Totally disagree	Totally disagree	Totally disagree	Totally disagree	Totally disagree	Totally disagree	Totally disagree	1	1	1	1	1	1	1	1	1
159	Female	25 to 35	Single	Masters or above	Registered nurse	N0	Responsible Nurse	≤5	≤5	No	No	No	Yes, but not systematic	Reviewing guideline and reference┋External training	No	Yes	Offline training┋Training manual	1	1	0	1	1	1	2	2	2	2	2	2	2	2	Disagree	Agree	Neutral	Neutral	Agree	Agree	Agree	Neutral	3	3	1	3	4	4	4	4	4
160	Female	36 to 55	Married	Bachelors	Intermediate nurse	N3	Responsible Nurse	16 to 20	16 to 20	No	No	No	No	No	No	Yes	Online course┋Offline training┋Training manual	1	1	1	1	1	1	2	2	2	2	2	2	2	2	Neutral	Neutral	Neutral	Neutral	Neutral	Neutral	Neutral	Neutral	3	3	3	3	3	3	3	3	3
161	Female	36 to 55	Married	Bachelors	Intermediate nurse	N4	Responsible Nurse	16 to 20	11 to 15	Yes	No	Yes	Yes, but not systematic	Departmental training┋Colleague exchange	Yes	Yes	Online course┋Offline training┋Training manual	1	1	1	1	1	1	2	2	2	2	2	2	2	2	Neutral	Totally agree	Agree	Agree	Totally agree	Totally agree	Agree	Agree	5	4	4	4	4	4	4	4	4
162	Female	25 to 35	Single	Bachelors	Primary nurse	N2	Responsible Nurse	≤5	≤5	No	No	No	No	Departmental training┋In-hospital training┋Colleague exchange	No	Yes	Online course	1	1	1	1	1	1	2	2	2	2	2	2	2	2	Agree	Agree	Agree	Agree	Agree	Agree	Totally agree	Agree	4	4	4	4	4	4	4	4	4
163	Female	25 to 35	Single	Bachelors	Intermediate nurse	N4	Responsible Nurse	11 to 15	11 to 15	No	No	Yes	Yes, but not systematic	Colleague exchange┋Reviewing guideline and reference	No	Yes	Online course┋Offline training┋Training manual	1	1	1	1	1	1	2	2	2	2	2	2	2	2	Agree	Agree	Agree	Agree	Agree	Neutral	Neutral	Neutral	4	4	4	4	4	4	4	4	4
164	Male	<25	Single	Bachelors	Primary nurse	N1	Responsible Nurse	≤5	≤5	No	No	No	No	Departmental training┋In-hospital training┋Colleague exchange┋Reviewing guideline and reference	No	No	Online course┋Offline training┋Training manual	1	0	0	0	0	0	2	2	2	2	2	1	2	2	Neutral	Agree	Agree	Agree	Agree	Agree	Agree	Agree	2	3	2	2	2	2	2	4	4
165	Female	25 to 35	Single	Bachelors	Primary nurse	N2	Responsible Nurse	≤5	≤5	No	Yes	No	No	No	No	Yes	Online course┋Offline training┋Training manual	1	1	1	1	1	1	1	1	1	1	1	1	1	1	Agree	Agree	Agree	Agree	Agree	Agree	Agree	Agree	4	4	4	4	4	4	4	4	4
166	Female	36 to 55	Married	Bachelors	Intermediate nurse	N4	Nursing Team Leader	>20	>20	No	No	Yes	Yes, but not systematic	In-hospital training┋Reviewing guideline and reference	No	No	Online course	1	1	1	1	1	1	2	2	2	2	1	1	1	2	Neutral	Neutral	Neutral	Neutral	Neutral	Neutral	Neutral	Neutral	3	3	3	3	3	3	3	3	3
167	Female	25 to 35	Single	Bachelors	Primary nurse	N2	Responsible Nurse	≤5	≤5	No	No	No	No	No	No	No	Online course┋Training manual	0	0	0	0	1	0	1	2	1	1	2	2	2	2	Agree	Agree	Neutral	Neutral	Agree	Neutral	Neutral	Neutral	4	2	2	2	4	4	4	4	2
168	Female	25 to 35	Married	Bachelors	Intermediate nurse	N4	Nursing Team Leader	6 to 10	6 to 10	Yes	No	Yes	No	Reviewing guideline and reference	No	Yes	Online course	1	1	1	1	1	1	2	2	2	2	2	2	2	2	Neutral	Agree	Neutral	Neutral	Agree	Agree	Neutral	Neutral	3	3	3	3	4	4	4	4	4
169	Female	25 to 35	Married	Bachelors	Intermediate nurse	N4	Nursing Team Leader	11 to 15	11 to 15	Yes	No	Yes	Yes, but not systematic	Departmental training┋In-hospital training┋Reviewing guideline and reference	Yes	Yes	Online course┋Offline training┋Training manual	2	2	2	2	2	2	2	2	2	2	2	2	2	2	Totally agree	Totally agree	Totally agree	Totally agree	Totally agree	Totally agree	Totally agree	Totally agree	5	5	5	5	5	5	5	5	5
170	Female	25 to 35	Single	Bachelors	Primary nurse	N1	Responsible Nurse	≤5	≤5	No	No	No	Yes, but not systematic	Departmental training┋Colleague exchange	No	Yes	Online course┋Offline training┋Training manual	1	1	1	1	1	1	2	2	2	2	2	2	2	2	Agree	Totally agree	Totally agree	Agree	Totally agree	Totally agree	Totally agree	Agree	5	5	5	5	5	5	5	5	5
171	Female	25 to 35	Single	Bachelors	Intermediate nurse	N3	Responsible Nurse	6 to 10	6 to 10	Yes	No	Yes	Yes, but not systematic	Departmental training┋In-hospital training┋Colleague exchange┋Reviewing guideline and reference	Yes	Yes	Online course┋Offline training┋Training manual	2	2	2	2	2	2	2	2	1	2	2	2	2	2	Totally agree	Totally agree	Totally agree	Totally agree	Totally agree	Totally agree	Totally agree	Totally agree	5	5	5	5	5	5	5	5	5
172	Female	25 to 35	Married	Bachelors	Primary nurse	N3	Responsible Nurse	11 to 15	11 to 15	No	No	No	No	No	Yes	Yes	Online course	0	1	0	0	0	0	2	2	2	2	2	2	2	2	Totally agree	Agree	Neutral	Neutral	Neutral	Agree	Agree	Agree	3	4	4	4	4	4	5	5	5
173	Male	25 to 35	Single	Bachelors	Primary nurse	N2	Responsible Nurse	≤5	≤5	No	No	No	No	No	No	Yes	Online course┋Offline training	0	1	0	0	0	0	1	1	1	0	2	2	1	1	Neutral	Agree	Agree	Agree	Totally agree	Totally agree	Agree	Neutral	4	4	5	4	4	5	4	3	4
174	Female	36 to 55	Married	Bachelors	Intermediate nurse	N4	Nursing Team Leader	11 to 15	11 to 15	No	No	Yes	Yes, but not systematic	In-hospital training┋Reviewing guideline and reference	No	Yes	Online course┋Offline training	1	1	1	1	1	1	1	1	1	1	1	1	1	1	Totally agree	Totally agree	Totally agree	Totally agree	Totally agree	Totally agree	Totally agree	Totally agree	5	5	5	5	5	5	5	5	5
175	Female	25 to 35	Single	Bachelors	Primary nurse	N1	Responsible Nurse	≤5	≤5	No	No	No	Yes, but not systematic	Departmental training┋Colleague exchange	Yes	Yes	Online course┋Training manual	1	1	0	0	1	1	1	2	1	2	2	2	2	2	Agree	Agree	Agree	Neutral	Agree	Agree	Agree	Agree	3	3	4	4	4	4	4	4	4
176	Female	25 to 35	Married	Bachelors	Primary nurse	N3	Responsible Nurse	6 to 10	6 to 10	No	No	Yes	Yes, but not systematic	Departmental training┋In-hospital training┋Colleague exchange	No	Yes	Online course┋Offline training┋Training manual	1	1	1	1	1	1	1	1	1	1	2	2	2	2	Agree	Agree	Agree	Disagree	Agree	Agree	Agree	Agree	4	2	2	2	3	3	3	3	3
177	Female	36 to 55	Divorce	Junior College	Intermediate nurse	N3	Nursing Team Leader	>20	>20	No	No	No	No	No	No	Yes	Online course┋Training manual	1	1	0	0	1	1	2	2	2	2	2	2	2	2	Disagree	Agree	Agree	Agree	Agree	Agree	Agree	Neutral	5	5	2	3	4	4	4	4	4
178	Female	36 to 55	Married	Bachelors	Intermediate nurse	N4	Responsible Nurse	>20	>20	No	No	No	No	No	No	No	Online course┋Offline training┋Training manual	0	0	0	0	0	0	0	1	1	1	1	0	1	1	Neutral	Neutral	Neutral	Agree	Agree	Agree	Agree	Agree	4	3	4	3	3	4	3	4	3
179	Female	25 to 35	Married	Bachelors	Primary nurse	N3	Responsible Nurse	11 to 15	6 to 10	No	No	No	Yes, but not systematic	Departmental training┋In-hospital training┋Colleague exchange┋Reviewing guideline and reference	No	Yes	Online course┋Offline training┋Training manual	1	1	1	1	1	1	2	2	2	2	2	2	2	2	Agree	Agree	Agree	Agree	Agree	Agree	Agree	Agree	4	4	4	4	4	4	4	4	4
180	Female	25 to 35	Married	Bachelors	Intermediate nurse	N4	Responsible Nurse	11 to 15	11 to 15	No	No	Yes	Yes, but not systematic	Colleague exchange┋Reviewing guideline and reference	No	Yes	Online course	1	1	1	1	1	1	2	2	2	2	2	2	2	2	Agree	Agree	Agree	Agree	Agree	Agree	Agree	Agree	4	4	4	4	4	4	4	4	4
181	Female	36 to 55	Married	Junior College	Intermediate nurse	N3	Responsible Nurse	16 to 20	16 to 20	No	No	Yes	No	No	No	Yes	Online course┋Training manual	1	1	0	0	0	0	1	1	1	1	1	1	1	1	Agree	Agree	Agree	Agree	Agree	Agree	Agree	Agree	3	4	3	3	3	3	3	3	3
182	Female	36 to 55	Married	Bachelors	Intermediate nurse	N3	Responsible Nurse	>20	>20	No	No	Yes	Yes, but not systematic	Departmental training┋In-hospital training	No	Yes	Online course┋Offline training┋Training manual	1	1	1	1	1	1	2	2	2	1	2	2	2	2	Agree	Agree	Agree	Agree	Agree	Agree	Agree	Agree	3	3	3	3	4	4	3	3	3
183	Female	25 to 35	Married	Bachelors	Primary nurse	N3	Responsible Nurse	6 to 10	6 to 10	No	No	Yes	Yes, but not systematic	Departmental training┋Colleague exchange┋Reviewing guideline and reference	No	Yes	Online course┋Offline training┋Training manual	1	1	1	1	1	1	2	2	1	1	2	2	2	2	Agree	Agree	Agree	Agree	Agree	Totally agree	Totally agree	Agree	4	4	4	4	4	4	4	4	4
184	Female	25 to 35	Divorce	Junior College	Primary nurse	N3	Nursing Team Leader	11 to 15	11 to 15	No	No	No	No	No	No	No	Training manual	0	0	0	0	0	0	2	2	2	2	2	2	2	2	Agree	Agree	Agree	Agree	Agree	Agree	Agree	Agree	4	4	4	4	4	4	4	4	4
185	Female	25 to 35	Single	Bachelors	Intermediate nurse	N3	Responsible Nurse	6 to 10	6 to 10	No	No	No	No	Departmental training	No	Yes	Online course	0	0	0	0	0	0	2	2	2	2	2	2	2	2	Totally agree	Totally agree	Totally agree	Totally agree	Totally agree	Totally agree	Totally agree	Totally agree	4	4	4	4	4	4	4	4	4
186	Female	<25	Single	Bachelors	Registered nurse	N0	Responsible Nurse	≤5	≤5	No	No	No	Yes, but not systematic	Departmental training┋In-hospital training┋Colleague exchange┋Reviewing guideline and reference	No	Yes	Online course┋Offline training┋Training manual	1	1	1	1	1	1	1	1	1	1	1	1	1	1	Agree	Agree	Agree	Agree	Agree	Agree	Agree	Agree	4	4	4	4	4	4	4	4	4
187	Female	36 to 55	Married	Junior College	Intermediate nurse	N3	Responsible Nurse	>20	>20	Yes	No	Yes	Yes, but not systematic	In-hospital training┋Colleague exchange	No	Yes	Online course┋Offline training┋Training manual	1	1	1	1	1	1	1	2	1	2	2	2	2	2	Disagree	Totally agree	Totally agree	Totally agree	Totally agree	Totally agree	Totally agree	Totally agree	5	4	3	4	4	4	5	5	4
188	Female	36 to 55	Married	Bachelors	Intermediate nurse	N3	Responsible Nurse	16 to 20	16 to 20	No	No	Yes	Yes, but not systematic	Departmental training┋In-hospital training	No	Yes	Online course┋Offline training	0	0	0	0	0	0	2	2	2	2	2	2	2	2	Neutral	Agree	Agree	Agree	Agree	Agree	Agree	Agree	3	2	2	5	5	5	5	3	3
189	Female	25 to 35	Married	Bachelors	Intermediate nurse	N4	Nursing Team Leader	11 to 15	11 to 15	No	No	Yes	Yes, but not systematic	In-hospital training┋Colleague exchange	No	No	Online course	0	0	0	0	0	0	2	2	2	2	2	2	2	2	Agree	Agree	Agree	Agree	Agree	Agree	Agree	Neutral	4	4	4	4	4	4	4	4	4
190	Female	<25	Single	Bachelors	Registered nurse	N0	Responsible Nurse	≤5	≤5	No	No	No	Yes, but not systematic	External training	No	Yes	Online course┋Training manual	1	0	0	0	1	1	2	2	2	2	2	2	2	2	Totally agree	Totally agree	Totally agree	Totally agree	Totally agree	Totally agree	Totally agree	Totally agree	5	5	5	4	4	4	4	4	4
191	Male	25 to 35	Single	Bachelors	Primary nurse	N2	Responsible Nurse	≤5	≤5	No	No	Yes	Yes, and systematic	In-hospital training	Yes	Yes	Online course┋Offline training┋Training manual	2	1	1	1	1	1	2	2	2	2	2	2	2	2	Totally agree	Totally agree	Totally agree	Totally agree	Totally agree	Totally agree	Totally agree	Totally agree	5	5	5	5	5	5	5	5	5
192	Female	25 to 35	Single	Masters or above	Intermediate nurse	N5	Head Nurse	6 to 10	6 to 10	Yes	No	Yes	Yes, but not systematic	Reviewing guideline and reference	No	Yes	Online course┋Offline training	1	1	1	1	1	1	2	2	1	2	2	2	2	2	Agree	Agree	Agree	Agree	Agree	Agree	Agree	Agree	4	4	3	4	4	4	3	4	4
193	Male	<25	Single	Bachelors	Registered nurse	N0	Head Nurse	≤5	≤5	No	No	No	No	Departmental training	No	Yes	Online course┋Offline training	0	1	0	1	0	0	2	2	2	1	2	2	2	2	Agree	Agree	Totally agree	Agree	Agree	Agree	Totally agree	Agree	4	4	5	4	4	4	4	4	4
194	Female	36 to 55	Married	Bachelors	Intermediate nurse	N4	Responsible Nurse	16 to 20	6 to 10	No	No	Yes	No	No	No	Yes	Online course	1	1	1	1	1	1	1	2	1	1	2	2	1	2	Neutral	Agree	Agree	Agree	Agree	Agree	Agree	Agree	4	4	4	4	4	4	3	4	4
195	Female	25 to 35	Married	Bachelors	Intermediate nurse	N4	Clinical teachers	6 to 10	6 to 10	No	No	No	No	No	No	Yes	Online course┋Offline training┋Training manual	0	0	0	0	0	0	1	1	1	1	1	1	1	1	Agree	Agree	Agree	Agree	Agree	Agree	Agree	Agree	4	4	4	4	4	3	3	3	3
196	Female	<25	Single	Bachelors	Registered nurse	N0	Responsible Nurse	≤5	≤5	No	No	No	Yes, but not systematic	Departmental training┋In-hospital training┋Colleague exchange┋Reviewing guideline and reference	No	Yes	Online course┋Offline training┋Training manual	1	1	1	1	1	1	2	2	1	2	2	2	2	2	Agree	Agree	Agree	Agree	Agree	Agree	Agree	Agree	3	4	3	4	3	3	3	4	3
197	Female	36 to 55	Married	Bachelors	Intermediate nurse	N4	Nursing Team Leader	>20	>20	No	No	Yes	Yes, but not systematic	Departmental training┋In-hospital training┋Colleague exchange┋Reviewing guideline and reference	No	No	Online course┋Offline training┋Training manual	1	1	1	1	1	1	2	2	1	2	2	2	2	2	Neutral	Totally agree	Totally agree	Totally agree	Totally agree	Totally agree	Totally agree	Totally agree	5	5	5	5	5	5	5	5	5
198	Female	25 to 35	Married	Bachelors	Intermediate nurse	N4	Clinical teachers	11 to 15	11 to 15	No	No	No	No	No	No	Yes	Online course┋Offline training	0	1	0	0	1	0	2	2	1	1	2	2	2	2	Agree	Agree	Agree	Agree	Agree	Agree	Agree	Agree	3	4	2	4	4	4	4	4	3
199	Female	36 to 55	Married	Bachelors	Intermediate nurse	N4	Responsible Nurse	16 to 20	11 to 15	No	Yes	Yes	Yes, but not systematic	Departmental training┋In-hospital training┋Colleague exchange┋Reviewing guideline and reference	Yes	Yes	Online course┋Offline training	2	2	2	2	2	2	2	2	2	1	2	2	2	2	Totally agree	Totally agree	Totally agree	Totally agree	Totally agree	Totally agree	Totally agree	Totally agree	5	5	5	5	5	5	5	5	5
200	Female	25 to 35	Married	Bachelors	Primary nurse	N3	Responsible Nurse	11 to 15	11 to 15	No	No	Yes	Yes, but not systematic	Departmental training┋Colleague exchange┋Reviewing guideline and reference	No	Yes	Online course┋Training manual	1	0	0	0	1	1	2	2	2	1	2	2	2	2	Agree	Agree	Agree	Agree	Agree	Agree	Agree	Agree	4	3	3	4	4	4	3	3	4
201	Female	25 to 35	Married	Bachelors	Intermediate nurse	N4	Responsible Nurse	6 to 10	6 to 10	No	No	No	No	No	No	Yes	Online course	0	0	0	0	0	0	2	2	2	2	2	2	2	2	Neutral	Neutral	Neutral	Neutral	Neutral	Neutral	Neutral	Neutral	3	4	4	4	3	3	3	3	3
202	Female	25 to 35	Married	Bachelors	Intermediate nurse	N4	Responsible Nurse	11 to 15	11 to 15	No	No	No	No	No	No	Yes	Online course┋Offline training	0	0	0	0	0	0	1	2	1	2	2	2	1	2	Disagree	Agree	Agree	Agree	Agree	Agree	Agree	Agree	4	4	3	5	5	5	4	3	3
203	Female	25 to 35	Married	Bachelors	Intermediate nurse	N4	Responsible Nurse	11 to 15	11 to 15	No	No	Yes	Yes, but not systematic	Departmental training┋In-hospital training┋Colleague exchange┋Reviewing guideline and reference	No	Yes	Online course┋Training manual	1	1	1	1	1	1	2	2	2	2	2	2	2	2	Agree	Totally agree	Totally agree	Totally agree	Totally agree	Totally agree	Totally agree	Neutral	4	4	4	4	4	4	4	4	4
204	Female	25 to 35	Single	Bachelors	Intermediate nurse	N4	Clinical teachers	11 to 15	11 to 15	No	No	Yes	No	Colleague exchange	No	No	Online course┋Offline training	1	1	0	0	0	0	2	2	2	2	2	2	2	2	Disagree	Agree	Agree	Agree	Agree	Agree	Agree	Agree	4	4	2	5	5	4	4	3	3
205	Female	25 to 35	Single	Bachelors	Intermediate nurse	N3	Responsible Nurse	6 to 10	6 to 10	No	No	Yes	Yes, but not systematic	Colleague exchange	No	Yes	Online course	1	1	0	1	1	1	2	2	1	2	2	2	2	2	Agree	Agree	Agree	Agree	Totally agree	Totally agree	Totally agree	Totally agree	3	4	3	4	5	5	5	4	3
206	Female	36 to 55	Married	Bachelors	Intermediate nurse	N4	Nursing Team Leader	16 to 20	16 to 20	No	No	Yes	Yes, but not systematic	Colleague exchange┋Reviewing guideline and reference	No	Yes	Online course┋Offline training	1	0	0	0	1	1	2	2	1	2	2	2	2	1	Totally agree	Totally agree	Totally agree	Totally agree	Totally agree	Totally agree	Totally agree	Totally agree	3	5	1	5	4	4	4	4	4
207	Female	36 to 55	Married	Bachelors	Intermediate nurse	N4	Nursing Team Leader	>20	>20	No	No	Yes	Yes, but not systematic	Departmental training┋Colleague exchange┋Reviewing guideline and reference	No	Yes	Online course┋Offline training┋Training manual	2	2	1	1	1	1	2	2	2	2	2	2	2	2	Agree	Agree	Agree	Agree	Agree	Agree	Totally agree	Agree	4	4	4	4	4	5	4	4	4
208	Female	25 to 35	Married	Bachelors	Primary nurse	N3	Clinical teachers	6 to 10	6 to 10	No	No	No	No	No	No	Yes	Online course┋Offline training┋Training manual	0	1	0	0	0	0	2	2	2	2	2	1	2	2	Disagree	Agree	Totally agree	Agree	Agree	Agree	Agree	Neutral	1	4	1	5	4	4	4	2	2
209	Female	25 to 35	Married	Bachelors	Intermediate nurse	N4	Responsible Nurse	11 to 15	11 to 15	No	No	Yes	Yes, but not systematic	Departmental training┋Colleague exchange	Yes	Yes	Online course┋Offline training┋Training manual	2	2	1	2	2	2	2	2	2	2	2	2	2	2	Neutral	Totally agree	Totally agree	Totally agree	Totally agree	Totally agree	Totally agree	Totally agree	5	5	5	5	5	4	5	4	4
210	Female	25 to 35	Married	Bachelors	Primary nurse	N2	Responsible Nurse	≤5	≤5	No	No	No	Yes, but not systematic	Departmental training┋In-hospital training┋Colleague exchange┋Reviewing guideline and reference	No	Yes	Online course┋Offline training┋Training manual	1	1	1	1	1	1	2	2	1	2	2	2	2	2	Agree	Neutral	Agree	Agree	Agree	Agree	Totally agree	Totally agree	3	3	3	3	4	4	4	4	4
211	Male	25 to 35	Single	Bachelors	Intermediate nurse	N4	Head Nurse	6 to 10	6 to 10	Yes	No	Yes	Yes, but not systematic	Departmental training┋In-hospital training	No	No	Online course┋Offline training	1	1	1	1	1	1	2	2	2	2	1	1	2	2	Totally agree	Totally agree	Totally agree	Totally agree	Totally agree	Totally agree	Totally agree	Totally agree	4	5	5	5	5	5	5	5	5
212	Female	25 to 35	Single	Bachelors	Primary nurse	N2	Responsible Nurse	6 to 10	6 to 10	Yes	No	No	Yes, but not systematic	In-hospital training┋Reviewing guideline and reference	No	Yes	Online course┋Offline training	2	2	0	0	1	1	2	2	2	2	2	2	2	2	Neutral	Agree	Agree	Neutral	Totally agree	Totally agree	Totally agree	Neutral	3	2	2	2	4	4	4	4	3
213	Female	25 to 35	Single	Bachelors	Primary nurse	N2	Responsible Nurse	≤5	≤5	No	No	Yes	No	In-hospital training┋Colleague exchange	No	Yes	Online course	1	0	0	0	0	0	2	2	2	2	2	2	2	2	Neutral	Agree	Agree	Agree	Agree	Agree	Agree	Agree	4	4	4	4	4	4	4	4	4
214	Male	25 to 35	Single	Bachelors	Primary nurse	N2	Responsible Nurse	≤5	≤5	No	No	Yes	No	No	No	Yes	Online course┋Training manual	0	0	0	0	0	0	0	2	2	2	2	2	2	2	Agree	Agree	Agree	Agree	Agree	Agree	Agree	Agree	4	4	4	3	4	4	3	4	4
215	Female	<25	Single	Bachelors	Primary nurse	N2	Others	≤5	≤5	No	No	Yes	Yes, but not systematic	Departmental training┋In-hospital training┋Colleague exchange┋Reviewing guideline and reference┋External training	No	Yes	Online course┋Training manual	1	1	1	1	1	1	1	1	1	1	2	2	2	2	Agree	Agree	Agree	Agree	Agree	Agree	Agree	Agree	4	4	4	4	4	4	4	4	4
216	Female	<25	Single	Bachelors	Primary nurse	N1	Responsible Nurse	≤5	≤5	No	No	No	No	No	No	Yes	Online course┋Training manual	1	1	1	1	1	1	1	1	1	1	2	2	2	2	Totally agree	Totally agree	Totally agree	Totally agree	Totally agree	Totally agree	Totally agree	Totally agree	4	4	4	4	4	4	4	4	4
217	Female	36 to 55	Married	Bachelors	Intermediate nurse	N4	Nursing Team Leader	11 to 15	11 to 15	Yes	No	Yes	No	No	No	Yes	Offline training	2	1	1	0	0	0	2	2	2	2	2	2	2	2	Totally agree	Totally agree	Totally agree	Totally agree	Totally agree	Totally agree	Totally agree	Totally agree	5	5	5	5	4	4	4	4	4
218	Female	25 to 35	Married	Masters or above	Intermediate nurse	N5	Responsible Nurse	6 to 10	6 to 10	Yes	No	Yes	Yes, but not systematic	Departmental training┋In-hospital training┋Colleague exchange┋Reviewing guideline and reference┋External training┋Domestic and international learning exchange	No	Yes	Online course┋Offline training┋Training manual	2	2	2	2	2	2	2	2	2	2	2	2	2	2	Totally agree	Totally agree	Totally agree	Totally agree	Totally agree	Totally agree	Totally agree	Totally agree	5	5	5	5	5	5	5	5	5
219	Female	25 to 35	Single	Bachelors	Primary nurse	N1	Responsible Nurse	≤5	≤5	No	No	No	Yes, and systematic	Colleague exchange┋Reviewing guideline and reference	No	No	Online course┋Offline training┋Training manual	1	1	1	1	1	1	1	1	1	2	2	2	2	2	Agree	Agree	Agree	Agree	Agree	Agree	Agree	Agree	4	4	4	4	4	4	4	4	4
220	Female	25 to 35	Married	Bachelors	Primary nurse	N3	Clinical teachers	6 to 10	6 to 10	No	No	No	No	Departmental training┋Colleague exchange	No	Yes	Online course┋Offline training	0	1	0	0	1	0	2	2	1	2	2	2	2	2	Agree	Totally agree	Agree	Neutral	Totally agree	Agree	Neutral	Agree	3	4	2	4	4	2	2	5	3
221	Female	25 to 35	Married	Bachelors	Primary nurse	N3	Responsible Nurse	6 to 10	6 to 10	No	No	Yes	No	No	No	No	Online course	0	1	1	1	1	1	2	2	2	2	2	2	2	2	Neutral	Neutral	Agree	Neutral	Neutral	Agree	Agree	Agree	4	4	4	4	4	4	4	4	4
222	Female	36 to 55	Married	Bachelors	Intermediate nurse	N3	Responsible Nurse	>20	>20	No	No	No	No	Departmental training┋In-hospital training┋Colleague exchange	No	Yes	Online course┋Offline training	2	2	1	1	1	1	1	1	1	1	1	1	1	1	Agree	Neutral	Neutral	Neutral	Neutral	Neutral	Neutral	Neutral	3	3	3	3	3	3	3	3	3
223	Female	25 to 35	Married	Bachelors	Primary nurse	N2	Nursing Team Leader	≤5	≤5	No	No	No	No	No	No	No	Online course	1	1	1	1	1	1	1	1	1	1	1	1	1	1	Neutral	Neutral	Neutral	Neutral	Neutral	Neutral	Neutral	Neutral	3	3	3	3	3	3	3	3	3
224	Female	25 to 35	Married	Bachelors	Intermediate nurse	N4	Responsible Nurse	11 to 15	11 to 15	No	No	No	Yes, but not systematic	Departmental training┋In-hospital training┋Colleague exchange┋Reviewing guideline and reference	No	Yes	Online course┋Training manual	1	1	1	1	1	1	2	2	2	2	2	2	2	2	Agree	Agree	Agree	Agree	Agree	Agree	Agree	Agree	4	4	4	4	4	4	4	4	4
225	Female	25 to 35	Single	Junior College	Registered nurse	N1	Responsible Nurse	≤5	≤5	No	No	No	Yes, but not systematic	In-hospital training┋Colleague exchange	No	Yes	Online course┋Offline training┋Training manual	1	1	0	0	0	0	2	1	1	1	2	2	2	2	Agree	Agree	Agree	Agree	Neutral	Totally agree	Totally agree	Agree	3	4	4	4	5	3	3	3	2
226	Female	25 to 35	Single	Masters or above	Primary nurse	N2	Responsible Nurse	≤5	≤5	No	No	No	No	No	No	Yes	Online course┋Offline training┋Training manual	0	0	0	0	0	0	2	2	1	2	2	2	2	2	Agree	Agree	Agree	Neutral	Agree	Agree	Agree	Neutral	4	3	3	3	3	3	3	3	3
227	Male	25 to 35	Single	Bachelors	Primary nurse	N2	Responsible Nurse	≤5	≤5	No	No	No	No	No	No	Yes	Online course┋Offline training┋Training manual	1	1	1	1	1	1	1	1	1	1	1	1	1	1	Neutral	Neutral	Neutral	Neutral	Neutral	Neutral	Neutral	Neutral	3	3	3	3	3	3	3	3	3
228	Female	36 to 55	Married	Bachelors	Intermediate nurse	N4	Responsible Nurse	>20	>20	No	No	Yes	No	No	No	No	Online course┋Offline training┋Training manual	1	1	0	1	1	1	2	2	2	1	1	2	2	2	Neutral	Neutral	Neutral	Neutral	Neutral	Neutral	Neutral	Neutral	3	3	3	3	3	3	3	3	3
229	Female	36 to 55	Married	Bachelors	Intermediate nurse	N3	Head Nurse	>20	11 to 15	No	No	No	No	No	No	No	Training manual	1	1	0	0	1	1	2	2	1	2	2	2	2	2	Agree	Agree	Agree	Agree	Agree	Neutral	Agree	Agree	4	3	2	2	3	4	4	4	2
230	Female	25 to 35	Married	Junior College	Primary nurse	N3	Responsible Nurse	6 to 10	6 to 10	No	No	Yes	No	No	No	Yes	Online course	1	1	1	1	1	1	2	2	1	2	2	2	2	2	Disagree	Agree	Agree	Agree	Agree	Agree	Agree	Agree	5	5	4	5	5	5	5	5	3
231	Male	25 to 35	Single	Bachelors	Primary nurse	N2	Responsible Nurse	≤5	≤5	No	No	No	No	Departmental training┋In-hospital training┋Colleague exchange┋Reviewing guideline and reference┋External training┋Domestic and international learning exchange	No	No	Online course┋Offline training┋Training manual	1	1	1	1	1	1	1	1	1	1	1	1	1	1	Neutral	Neutral	Neutral	Neutral	Neutral	Neutral	Neutral	Neutral	3	3	3	3	3	3	3	3	3
232	Female	25 to 35	Married	Bachelors	Intermediate nurse	N4	Nursing Team Leader	11 to 15	11 to 15	Yes	No	Yes	Yes, but not systematic	Departmental training┋In-hospital training┋Colleague exchange┋Reviewing guideline and reference┋External training┋Domestic and international learning exchange	Yes	Yes	Online course┋Offline training┋Training manual	1	1	1	1	1	1	2	2	2	2	2	2	2	2	Totally agree	Totally agree	Totally agree	Totally agree	Totally agree	Totally agree	Totally agree	Totally agree	5	5	5	5	5	5	5	5	5
233	Female	25 to 35	Married	Bachelors	Intermediate nurse	N4	Responsible Nurse	11 to 15	11 to 15	No	No	No	No	No	No	Yes	Online course	1	1	0	0	0	0	2	2	2	2	2	2	2	2	Neutral	Agree	Agree	Neutral	Agree	Agree	Agree	Neutral	3	4	3	5	5	4	5	4	3
234	Female	25 to 35	Married	Bachelors	Intermediate nurse	N3	Responsible Nurse	11 to 15	6 to 10	Yes	Yes	Yes	Yes, but not systematic	In-hospital training	No	No	Online course┋Offline training┋Training manual	0	0	0	0	0	0	1	1	1	1	1	0	1	1	Agree	Agree	Agree	Agree	Agree	Agree	Agree	Agree	1	2	2	2	5	5	4	4	4
235	Female	36 to 55	Married	Bachelors	Deputy senior or senior nurse	N5	Head Nurse	11 to 15	≤5	Yes	No	No	No	No	No	Yes	Online course┋Offline training	2	2	2	2	2	2	2	2	1	2	2	2	2	2	Totally agree	Totally agree	Agree	Totally agree	Totally agree	Totally agree	Totally agree	Totally agree	4	4	3	4	5	5	5	4	3
236	Female	25 to 35	Married	Junior College	Primary nurse	N2	Responsible Nurse	6 to 10	6 to 10	No	No	Yes	No	Colleague exchange	No	Yes	Online course┋Offline training┋Training manual	2	1	1	1	1	1	1	1	1	1	2	2	2	2	Totally agree	Totally agree	Totally agree	Totally agree	Totally agree	Totally agree	Totally agree	Totally agree	3	4	4	3	3	3	3	3	3
237	Female	25 to 35	Married	Bachelors	Intermediate nurse	N3	Clinical teachers	6 to 10	≤5	Yes	No	No	Yes, but not systematic	Reviewing guideline and reference	No	Yes	Offline training	1	1	1	1	1	1	2	2	2	2	2	2	2	2	Disagree	Agree	Totally agree	Neutral	Agree	Neutral	Neutral	Neutral	3	4	3	4	4	4	4	3	3
238	Female	25 to 35	Single	Bachelors	Primary nurse	N2	Responsible Nurse	≤5	≤5	No	No	No	No	Departmental training┋No	Yes	Yes	Online course┋Offline training┋Training manual	0	0	0	0	0	0	1	1	2	1	2	1	1	1	Agree	Neutral	Agree	Agree	Neutral	Neutral	Agree	Neutral	3	3	2	3	4	3	4	4	3
239	Female	36 to 55	Married	Bachelors	Intermediate nurse	N4	Responsible Nurse	>20	>20	No	No	No	No	No	No	No	Online course┋Offline training	1	1	1	1	1	1	2	2	2	2	2	2	2	2	Neutral	Agree	Agree	Agree	Agree	Agree	Agree	Agree	4	4	4	4	4	4	4	4	4
240	Female	25 to 35	Single	Bachelors	Primary nurse	N2	Nursing Team Leader	≤5	≤5	No	No	Yes	Yes, but not systematic	In-hospital training┋Colleague exchange	No	Yes	Online course┋Offline training┋Training manual	0	1	0	0	0	1	2	2	2	2	2	2	2	2	Totally agree	Totally agree	Totally agree	Neutral	Totally agree	Totally agree	Totally agree	Totally agree	4	4	4	4	3	3	3	3	3
241	Female	25 to 35	Married	Bachelors	Primary nurse	N2	Responsible Nurse	6 to 10	6 to 10	Yes	Yes	Yes	Yes, but not systematic	Departmental training┋In-hospital training┋Colleague exchange┋Reviewing guideline and reference	No	Yes	Online course┋Offline training	1	2	1	1	2	1	1	1	1	2	2	1	2	2	Neutral	Neutral	Neutral	Disagree	Neutral	Neutral	Neutral	Neutral	3	3	4	4	4	4	4	4	4
242	Female	25 to 35	Single	Masters or above	Registered nurse	N0	Responsible Nurse	≤5	≤5	No	No	No	No	No	No	Yes	Online course┋Offline training┋Training manual	1	1	0	0	1	1	2	2	2	2	2	2	2	2	Agree	Agree	Agree	Agree	Agree	Agree	Agree	Agree	3	3	3	3	3	3	3	3	3
243	Female	25 to 35	Single	Bachelors	Primary nurse	N2	Responsible Nurse	≤5	≤5	No	No	Yes	No	No	No	Yes	Online course┋Offline training┋Training manual	1	1	1	1	1	1	1	1	1	1	1	2	2	2	Agree	Agree	Totally agree	Agree	Agree	Agree	Agree	Neutral	3	4	3	4	4	4	4	3	3
244	Female	25 to 35	Married	Bachelors	Primary nurse	N3	Responsible Nurse	6 to 10	6 to 10	Yes	No	Yes	No	No	No	Yes	Online course┋Offline training	0	0	0	0	0	0	1	2	1	1	2	2	1	2	Totally disagree	Totally agree	Totally agree	Totally agree	Totally agree	Totally agree	Totally agree	Totally agree	4	5	1	5	5	5	5	5	2
245	Female	25 to 35	Single	Bachelors	Primary nurse	N2	Responsible Nurse	6 to 10	6 to 10	Yes	No	Yes	Yes, but not systematic	Reviewing guideline and reference	No	Yes	Online course┋Offline training┋Training manual	2	2	2	2	2	2	2	2	2	2	2	2	2	2	Agree	Agree	Agree	Agree	Agree	Agree	Agree	Neutral	4	4	4	4	4	4	3	4	4
246	Female	25 to 35	Married	Bachelors	Primary nurse	N2	Responsible Nurse	6 to 10	6 to 10	No	No	Yes	Yes, but not systematic	In-hospital training┋Colleague exchange┋Reviewing guideline and reference	No	Yes	Online course┋Offline training┋Training manual	1	1	0	0	1	1	2	2	2	2	2	1	2	2	Agree	Totally agree	Agree	Agree	Totally agree	Totally agree	Totally agree	Agree	3	4	2	3	4	4	4	4	3
247	Female	25 to 35	Married	Bachelors	Intermediate nurse	N3	Responsible Nurse	6 to 10	6 to 10	Yes	No	No	Yes, but not systematic	Departmental training┋Colleague exchange┋Reviewing guideline and reference┋External training	Yes	Yes	Online course┋Offline training┋Training manual	1	1	1	1	1	1	2	2	2	1	2	2	2	2	Neutral	Totally agree	Totally agree	Totally agree	Totally agree	Totally agree	Totally agree	Totally agree	4	5	3	5	4	4	4	4	4
248	Female	25 to 35	Single	Bachelors	Primary nurse	N3	Responsible Nurse	6 to 10	6 to 10	No	No	No	Yes, but not systematic	Reviewing guideline and reference┋Domestic and international learning exchange	No	Yes	Online course┋Training manual	1	2	1	1	2	2	2	2	2	2	2	2	2	2	Agree	Agree	Totally agree	Totally agree	Totally agree	Totally agree	Totally agree	Totally agree	3	4	2	4	4	4	4	4	4
249	Female	25 to 35	Married	Bachelors	Primary nurse	N2	Responsible Nurse	6 to 10	6 to 10	Yes	No	Yes	Yes, but not systematic	In-hospital training	No	Yes	Online course┋Offline training	0	0	0	0	0	0	1	1	1	1	1	1	1	1	Agree	Agree	Agree	Agree	Agree	Agree	Agree	Agree	3	3	3	3	3	3	3	3	3
250	Female	25 to 35	Married	Bachelors	Intermediate nurse	N2	Responsible Nurse	6 to 10	6 to 10	Yes	No	Yes	Yes, but not systematic	In-hospital training┋Reviewing guideline and reference	No	Yes	Online course┋Training manual	1	1	0	0	1	1	2	2	1	2	2	2	2	2	Agree	Agree	Agree	Agree	Totally agree	Agree	Agree	Neutral	4	4	3	4	3	3	3	4	3
251	Female	25 to 35	Single	Bachelors	Primary nurse	N2	Responsible Nurse	6 to 10	6 to 10	Yes	No	Yes	No	Departmental training┋In-hospital training┋Colleague exchange	No	Yes	Online course┋Offline training┋Training manual┋Others	1	1	0	0	1	1	2	2	1	1	2	2	2	2	Agree	Neutral	Agree	Neutral	Agree	Agree	Agree	Neutral	3	2	2	3	4	4	4	4	3
252	Female	25 to 35	Married	Bachelors	Primary nurse	N2	Nursing Team Leader	6 to 10	≤5	Yes	No	Yes	Yes, but not systematic	In-hospital training	No	Yes	Online course┋Offline training┋Training manual	1	1	0	0	0	0	2	2	2	2	2	2	2	2	Totally agree	Totally agree	Totally agree	Totally agree	Totally agree	Totally agree	Totally agree	Totally agree	3	3	3	4	5	5	5	5	3
253	Female	25 to 35	Single	Bachelors	Intermediate nurse	N2	Nursing Team Leader	6 to 10	6 to 10	No	No	Yes	Yes, but not systematic	Departmental training┋In-hospital training┋Colleague exchange┋Reviewing guideline and reference	No	Yes	Online course┋Offline training	1	1	1	1	1	1	2	2	2	2	2	2	2	2	Totally agree	Totally agree	Totally agree	Totally agree	Totally agree	Totally agree	Totally agree	Totally agree	5	5	5	5	5	5	5	5	5
254	Female	25 to 35	Married	Bachelors	Primary nurse	N3	Others	11 to 15	11 to 15	No	No	No	No	No	No	Yes	Online course┋Offline training┋Training manual	1	1	1	1	1	1	1	2	2	2	2	0	2	2	Neutral	Agree	Agree	Agree	Totally agree	Totally agree	Agree	Agree	3	4	4	3	4	4	4	4	4
255	Female	25 to 35	Married	Bachelors	Intermediate nurse	N3	Responsible Nurse	11 to 15	11 to 15	No	No	No	No	No	No	Yes	Online course┋Offline training┋Training manual	1	1	0	0	1	0	2	2	1	1	2	2	2	2	Agree	Agree	Agree	Neutral	Agree	Agree	Agree	Agree	4	4	4	4	4	3	4	3	4
256	Female	25 to 35	Single	Bachelors	Intermediate nurse	N4	Clinical teachers	6 to 10	6 to 10	No	No	No	Yes, but not systematic	Departmental training┋Colleague exchange┋Reviewing guideline and reference	No	Yes	Online course	1	1	0	0	0	1	2	2	1	2	2	2	2	2	Totally agree	Totally agree	Totally agree	Agree	Totally agree	Totally agree	Totally agree	Neutral	4	3	2	3	4	4	3	4	3
257	Female	25 to 35	Married	Bachelors	Primary nurse	N3	Responsible Nurse	6 to 10	6 to 10	Yes	No	Yes	No	No	No	Yes	Online course┋Offline training┋Training manual	1	1	0	0	0	0	2	2	1	1	2	2	2	1	Totally disagree	Totally agree	Totally agree	Agree	Agree	Agree	Agree	Agree	4	2	2	2	4	4	3	3	3
258	Female	25 to 35	Single	Bachelors	Intermediate nurse	N3	Clinical teachers	11 to 15	6 to 10	Yes	No	No	No	No	No	Yes	Online course┋Offline training┋Training manual	1	1	0	0	1	0	2	2	1	2	2	2	2	2	Agree	Agree	Neutral	Disagree	Agree	Totally agree	Totally agree	Neutral	3	4	1	4	4	4	3	4	3
259	Female	25 to 35	Married	Bachelors	Intermediate nurse	N4	Responsible Nurse	11 to 15	11 to 15	No	No	No	No	Colleague exchange┋Reviewing guideline and reference	No	Yes	Online course┋Offline training	1	1	1	1	1	0	2	2	0	2	2	2	2	2	Agree	Agree	Agree	Agree	Agree	Agree	Agree	Agree	3	4	3	4	4	4	4	4	4
260	Female	<25	Single	Bachelors	Registered nurse	N0	Responsible Nurse	≤5	≤5	No	No	Yes	No	In-hospital training┋Colleague exchange	No	Yes	Online course┋Offline training┋Training manual	0	1	1	0	1	1	2	2	2	2	2	2	2	2	Totally agree	Totally agree	Agree	Neutral	Totally agree	Totally agree	Totally agree	Totally agree	3	4	2	3	3	3	3	4	3
261	Female	25 to 35	Married	Masters or above	Primary nurse	N2	Clinical teachers	≤5	≤5	Yes	No	Yes	Yes, but not systematic	Domestic and international learning exchange	No	Yes	Online course┋Offline training┋Training manual	1	1	0	0	0	0	2	2	1	2	2	2	2	2	Totally agree	Totally agree	Totally agree	Totally agree	Totally agree	Totally agree	Totally agree	Totally agree	4	4	3	3	4	4	4	4	4
262	Female	25 to 35	Single	Bachelors	Intermediate nurse	N4	Nursing Team Leader	6 to 10	6 to 10	Yes	No	Yes	No	No	No	Yes	Online course┋Offline training	1	1	0	0	1	1	2	2	1	2	2	2	2	2	Agree	Agree	Agree	Neutral	Agree	Agree	Agree	Neutral	5	4	3	4	5	5	5	5	5
263	Female	25 to 35	Single	Bachelors	Primary nurse	N2	Responsible Nurse	≤5	≤5	No	No	No	Yes, but not systematic	Colleague exchange┋Reviewing guideline and reference	No	Yes	Online course┋Training manual	1	2	0	0	2	1	2	2	1	2	2	2	2	2	Agree	Agree	Agree	Disagree	Agree	Disagree	Agree	Neutral	4	4	2	4	4	4	2	4	3
264	Female	25 to 35	Married	Bachelors	Intermediate nurse	N4	Responsible Nurse	11 to 15	11 to 15	No	No	Yes	Yes, but not systematic	Colleague exchange┋External training	No	Yes	Online course┋Training manual	1	1	1	1	1	1	2	2	2	2	2	2	2	2	Totally agree	Totally agree	Totally agree	Neutral	Totally agree	Totally agree	Totally agree	Neutral	4	4	3	4	3	4	3	3	3
265	Female	25 to 35	Married	Bachelors	Intermediate nurse	N3	Responsible Nurse	11 to 15	11 to 15	No	No	Yes	Yes, but not systematic	Departmental training┋In-hospital training┋Colleague exchange┋Reviewing guideline and reference	No	Yes	Online course┋Offline training┋Training manual	1	1	1	1	1	2	2	2	1	2	2	2	2	2	Totally agree	Totally agree	Totally agree	Totally agree	Totally agree	Totally agree	Totally agree	Totally agree	5	5	5	5	4	4	4	4	4
266	Female	25 to 35	Single	Bachelors	Intermediate nurse	N4	Responsible Nurse	11 to 15	11 to 15	Yes	No	No	No	No	No	Yes	Online course┋Offline training	0	1	0	0	1	1	2	2	1	2	2	1	2	2	Agree	Agree	Totally agree	Agree	Agree	Agree	Agree	Agree	3	3	1	3	3	4	3	3	2
267	Female	25 to 35	Married	Bachelors	Primary nurse	N2	Responsible Nurse	11 to 15	11 to 15	No	No	No	No	No	No	Yes	Online course	0	0	0	0	0	0	2	2	2	2	2	2	2	2	Totally disagree	Totally disagree	Totally disagree	Totally disagree	Neutral	Neutral	Neutral	Neutral	3	4	2	4	3	3	3	3	3
268	Female	25 to 35	Single	Bachelors	Registered nurse	N1	Responsible Nurse	≤5	≤5	No	No	Yes	Yes, but not systematic	Departmental training┋In-hospital training	Yes	Yes	Online course┋Offline training	1	1	0	1	1	1	1	2	1	1	2	2	2	2	Agree	Totally agree	Totally agree	Totally agree	Totally agree	Totally agree	Totally agree	Agree	3	3	3	2	3	3	3	3	3
269	Female	25 to 35	Married	Bachelors	Primary nurse	N3	Responsible Nurse	6 to 10	≤5	No	No	No	Yes, but not systematic	Departmental training┋Colleague exchange	No	Yes	Online course┋Training manual	1	1	1	1	1	1	2	2	1	2	2	0	0	2	Agree	Totally agree	Agree	Neutral	Totally agree	Totally agree	Totally agree	Agree	4	4	4	4	3	4	5	5	4
270	Female	36 to 55	Married	Bachelors	Intermediate nurse	N4	Nursing Team Leader	16 to 20	16 to 20	Yes	No	No	Yes, but not systematic	Reviewing guideline and reference	No	Yes	Offline training	1	1	1	1	1	1	2	2	2	2	2	2	2	2	Neutral	Agree	Agree	Agree	Agree	Agree	Agree	Agree	3	4	4	4	4	4	4	4	3
271	Female	25 to 35	Single	Bachelors	Intermediate nurse	N2	Responsible Nurse	6 to 10	6 to 10	No	No	No	No	No	No	No	Online course┋Offline training	1	1	1	1	1	1	2	2	2	2	2	2	2	2	Agree	Agree	Agree	Agree	Agree	Agree	Agree	Agree	3	4	3	4	4	3	3	3	3
272	Female	25 to 35	Single	Bachelors	Primary nurse	N2	Responsible Nurse	≤5	≤5	No	No	No	Yes, but not systematic	Departmental training┋In-hospital training	No	Yes	Online course	2	2	1	1	2	2	2	2	2	2	1	2	2	1	Agree	Agree	Agree	Totally agree	Agree	Agree	Agree	Totally agree	4	4	4	4	5	4	4	4	5
273	Female	25 to 35	Single	Bachelors	Intermediate nurse	N3	Nursing Team Leader	11 to 15	11 to 15	No	No	Yes	Yes, but not systematic	Departmental training┋Colleague exchange	No	No	Online course	1	1	0	0	1	1	1	1	1	1	1	1	1	1	Neutral	Neutral	Neutral	Neutral	Agree	Agree	Agree	Neutral	3	5	4	5	4	3	3	4	4
274	Female	<25	Single	Bachelors	Primary nurse	N2	Responsible Nurse	≤5	≤5	No	No	Yes	Yes, but not systematic	Departmental training┋In-hospital training┋Colleague exchange┋Reviewing guideline and reference┋External training┋Domestic and international learning exchange	Yes	Yes	Online course┋Offline training┋Training manual	2	2	1	1	1	1	2	2	2	2	2	1	2	2	Totally agree	Totally agree	Totally agree	Totally agree	Totally agree	Totally agree	Totally agree	Agree	5	4	4	4	4	5	4	4	4
275	Female	25 to 35	Single	Bachelors	Registered nurse	N1	Responsible Nurse	≤5	≤5	No	No	No	Yes, but not systematic	Departmental training┋In-hospital training┋Reviewing guideline and reference	Yes	Yes	Online course┋Offline training	1	1	1	1	1	1	2	2	2	2	2	2	2	2	Neutral	Agree	Agree	Agree	Agree	Agree	Agree	Neutral	3	3	3	3	3	3	3	3	3
276	Female	36 to 55	Married	Bachelors	Intermediate nurse	N4	Head Nurse	>20	>20	No	No	Yes	Yes, but not systematic	Colleague exchange┋Reviewing guideline and reference	No	Yes	Online course┋Offline training	1	1	1	1	1	1	2	2	1	1	2	2	2	2	Neutral	Agree	Agree	Agree	Agree	Agree	Agree	Agree	4	4	4	4	4	4	4	4	4
277	Female	25 to 35	Single	Masters or above	Registered nurse	N0	Responsible Nurse	≤5	≤5	No	No	No	Yes, but not systematic	Reviewing guideline and reference	No	Yes	Online course┋Offline training┋Training manual	2	1	1	1	1	1	2	2	2	2	2	2	2	2	Totally agree	Totally agree	Totally agree	Agree	Totally agree	Agree	Agree	Neutral	2	3	2	4	3	3	4	3	2
278	Female	25 to 35	Single	Bachelors	Intermediate nurse	N3	Responsible Nurse	11 to 15	11 to 15	No	No	No	Yes, but not systematic	Departmental training┋In-hospital training┋Colleague exchange┋Reviewing guideline and reference┋External training	Yes	Yes	Online course┋Offline training┋Training manual	1	1	1	1	1	2	2	2	2	2	2	2	2	2	Agree	Agree	Agree	Agree	Agree	Agree	Agree	Agree	4	4	4	4	4	4	4	4	4
279	Female	25 to 35	Married	Bachelors	Intermediate nurse	N4	Responsible Nurse	11 to 15	11 to 15	No	No	No	Yes, but not systematic	Colleague exchange┋No	No	No	Training manual	1	1	1	1	1	1	2	1	1	1	2	2	2	1	Agree	Agree	Neutral	Neutral	Agree	Agree	Agree	Agree	4	3	3	4	4	4	4	4	4
280	Female	25 to 35	Married	Junior College	Primary nurse	N2	Responsible Nurse	6 to 10	6 to 10	No	No	No	No	No	No	Yes	Online course┋Training manual	1	1	0	0	1	1	2	2	2	2	2	2	2	1	Agree	Agree	Neutral	Agree	Agree	Neutral	Agree	Neutral	3	3	1	1	1	3	1	1	3
281	Female	36 to 55	Married	Bachelors	Intermediate nurse	N4	Responsible Nurse	16 to 20	16 to 20	No	No	No	No	No	No	No	Online course	1	0	0	0	0	0	1	2	0	0	1	2	2	2	Agree	Totally agree	Agree	Neutral	Neutral	Neutral	Neutral	Neutral	4	3	3	4	2	2	3	3	3
282	Female	25 to 35	Married	Bachelors	Primary nurse	N3	Responsible Nurse	11 to 15	11 to 15	No	No	No	No	No	No	Yes	Online course	1	1	0	0	1	1	1	1	1	1	1	1	1	1	Neutral	Neutral	Neutral	Neutral	Neutral	Neutral	Neutral	Neutral	3	3	3	3	3	3	3	3	3
283	Female	25 to 35	Married	Bachelors	Registered nurse	N0	Others	6 to 10	≤5	No	No	No	No	Departmental training┋In-hospital training┋Colleague exchange┋Reviewing guideline and reference	No	Yes	Online course	1	0	0	0	0	0	2	2	1	2	2	2	2	2	Agree	Agree	Agree	Agree	Totally agree	Agree	Agree	Agree	4	4	4	4	4	4	4	4	4
284	Female	25 to 35	Married	Bachelors	Intermediate nurse	N0	Others	11 to 15	≤5	No	No	No	No	No	No	Yes	Online course┋Offline training┋Training manual	1	1	0	0	0	0	2	2	2	1	2	2	2	2	Totally agree	Totally agree	Totally agree	Totally agree	Totally agree	Totally agree	Totally agree	Totally agree	5	5	5	5	5	5	5	5	5
285	Female	25 to 35	Married	Bachelors	Primary nurse	N3	Responsible Nurse	11 to 15	11 to 15	No	No	No	No	No	No	No	Online course	1	1	1	1	1	1	2	1	1	2	1	1	1	1	Neutral	Neutral	Neutral	Neutral	Neutral	Neutral	Neutral	Neutral	3	3	3	3	3	3	3	3	3
286	Female	36 to 55	Married	Bachelors	Intermediate nurse	N4	Responsible Nurse	>20	11 to 15	No	No	No	No	External training	No	Yes	Online course┋Offline training	1	0	0	0	1	1	2	2	2	2	2	2	2	2	Totally agree	Totally agree	Totally agree	Totally agree	Totally agree	Totally agree	Totally agree	Agree	4	4	3	4	4	4	4	4	4
287	Female	36 to 55	Married	Bachelors	Intermediate nurse	N4	Nursing Team Leader	11 to 15	11 to 15	Yes	No	No	Yes, but not systematic	In-hospital training	No	Yes	Offline training	1	1	1	1	1	1	1	1	1	1	1	1	1	1	Neutral	Neutral	Neutral	Neutral	Neutral	Neutral	Neutral	Neutral	3	3	3	3	3	3	3	3	3
288	Female	25 to 35	Married	Bachelors	Primary nurse	N3	Responsible Nurse	6 to 10	6 to 10	No	No	No	Yes, but not systematic	Departmental training┋In-hospital training┋Colleague exchange	No	Yes	Online course┋Training manual	1	1	1	1	1	1	2	2	2	2	2	2	2	2	Totally agree	Totally agree	Totally agree	Totally agree	Totally agree	Totally agree	Totally agree	Totally agree	5	5	5	5	5	5	5	5	3
289	Female	36 to 55	Married	Bachelors	Primary nurse	N0	Responsible Nurse	11 to 15	≤5	No	No	No	Yes, but not systematic	In-hospital training┋Colleague exchange┋Reviewing guideline and reference┋External training┋Domestic and international learning exchange	No	Yes	Online course┋Offline training	1	1	1	1	1	1	2	2	2	2	2	2	2	2	Agree	Agree	Agree	Neutral	Agree	Agree	Agree	Agree	4	4	4	4	4	4	4	4	4
290	Female	36 to 55	Married	Bachelors	Intermediate nurse	N4	Nursing Team Leader	11 to 15	11 to 15	No	Yes	Yes	Yes, but not systematic	In-hospital training┋Colleague exchange	Yes	Yes	Online course┋Offline training	1	1	1	1	1	1	2	2	2	2	2	2	2	2	Totally agree	Totally agree	Totally agree	Agree	Totally agree	Totally agree	Totally agree	Totally agree	4	3	2	4	4	4	3	4	4
291	Female	36 to 55	Married	Bachelors	Intermediate nurse	N4	Nursing Team Leader	11 to 15	11 to 15	Yes	No	Yes	Yes, but not systematic	In-hospital training┋Reviewing guideline and reference	No	Yes	Online course┋Offline training	1	0	0	0	0	0	2	2	2	2	1	1	1	1	Totally agree	Totally agree	Totally agree	Totally agree	Totally agree	Totally agree	Totally agree	Totally agree	3	3	3	3	3	3	3	3	3
292	Female	36 to 55	Married	Bachelors	Intermediate nurse	N4	Nursing Team Leader	>20	>20	No	No	Yes	Yes, but not systematic	Departmental training┋In-hospital training┋Reviewing guideline and reference┋External training	No	Yes	Offline training	1	1	1	1	1	1	2	2	1	2	2	2	2	2	Agree	Agree	Agree	Agree	Agree	Agree	Totally agree	Totally agree	4	4	4	4	5	4	4	4	4
293	Female	36 to 55	Married	Junior College	Deputy senior or senior nurse	N5	Head Nurse	>20	>20	No	No	Yes	No	No	No	Yes	Online course	1	1	0	0	1	1	2	2	1	2	2	2	2	2	Totally agree	Totally agree	Totally agree	Totally agree	Totally agree	Totally agree	Totally agree	Totally agree	5	4	4	4	5	5	4	4	4
294	Female	<25	Single	Bachelors	Registered nurse	N0	Responsible Nurse	≤5	≤5	No	No	Yes	Yes, but not systematic	Departmental training┋In-hospital training┋Colleague exchange┋Reviewing guideline and reference┋External training	No	Yes	Online course┋Training manual	1	1	1	1	1	1	2	2	2	2	2	2	2	2	Totally agree	Totally agree	Agree	Neutral	Agree	Neutral	Agree	Neutral	4	4	4	4	2	4	4	4	5
295	Female	36 to 55	Married	Junior College	Intermediate nurse	N4	Nursing Team Leader	>20	16 to 20	No	Yes	Yes	Yes, but not systematic	Departmental training┋In-hospital training┋Reviewing guideline and reference	No	Yes	Online course┋Offline training┋Training manual	1	1	1	1	1	1	1	1	1	1	1	1	1	1	Neutral	Neutral	Neutral	Neutral	Neutral	Neutral	Neutral	Neutral	3	3	3	3	3	3	3	3	3
296	Female	36 to 55	Married	Bachelors	Intermediate nurse	N4	Nursing Team Leader	16 to 20	16 to 20	Yes	No	Yes	Yes, but not systematic	Colleague exchange┋Reviewing guideline and reference	No	Yes	Offline training	1	1	1	1	1	1	2	2	1	2	2	2	2	2	Agree	Agree	Agree	Totally agree	Totally agree	Totally agree	Totally agree	Totally agree	4	5	4	4	4	3	3	3	4
297	Female	36 to 55	Married	Bachelors	Intermediate nurse	N3	Responsible Nurse	16 to 20	11 to 15	No	No	No	Yes, but not systematic	Departmental training┋In-hospital training┋Colleague exchange┋Reviewing guideline and reference┋External training	No	Yes	Online course┋Offline training┋Training manual	1	1	1	1	1	1	1	2	1	1	2	2	2	2	Neutral	Agree	Agree	Agree	Agree	Neutral	Agree	Neutral	3	3	2	3	3	3	3	3	3
298	Female	25 to 35	Married	Bachelors	Primary nurse	N3	Clinical teachers	11 to 15	6 to 10	No	No	Yes	Yes, but not systematic	Departmental training┋In-hospital training┋Colleague exchange	Yes	Yes	Online course┋Offline training┋Training manual	1	1	1	1	1	1	1	1	1	1	1	1	1	1	Neutral	Neutral	Neutral	Neutral	Neutral	Neutral	Neutral	Neutral	3	3	3	3	3	3	3	3	3
299	Female	25 to 35	Single	Bachelors	Primary nurse	N3	Responsible Nurse	6 to 10	6 to 10	No	No	No	Yes, but not systematic	Departmental training┋In-hospital training┋Colleague exchange	No	Yes	Online course┋Offline training┋Training manual	1	1	1	1	1	1	2	2	2	2	2	2	2	2	Totally agree	Totally agree	Totally agree	Totally agree	Totally agree	Totally agree	Totally agree	Totally agree	4	4	4	4	4	4	4	4	4
300	Female	36 to 55	Single	Bachelors	Intermediate nurse	N4	Responsible Nurse	11 to 15	6 to 10	No	No	Yes	No	No	No	Yes	Online course	1	1	0	0	1	1	2	2	1	2	2	2	2	2	Agree	Agree	Agree	Agree	Agree	Agree	Agree	Agree	4	4	4	4	3	3	2	2	2
301	Female	25 to 35	Single	Bachelors	Registered nurse	N0	Responsible Nurse	6 to 10	≤5	No	No	No	No	No	No	Yes	Online course┋Training manual	1	1	0	0	1	1	2	2	2	1	2	2	2	2	Totally agree	Totally agree	Totally agree	Totally agree	Totally agree	Agree	Agree	Agree	4	5	3	5	4	5	4	4	4
302	Female	25 to 35	Married	Bachelors	Primary nurse	N2	Responsible Nurse	≤5	≤5	No	No	No	No	No	No	Yes	Online course┋Training manual	0	0	0	0	0	0	2	2	1	1	1	1	1	1	Agree	Agree	Agree	Agree	Agree	Agree	Agree	Agree	4	4	4	4	4	4	4	4	4
303	Female	25 to 35	Single	Bachelors	Primary nurse	N2	Responsible Nurse	≤5	≤5	No	No	No	No	No	No	Yes	Online course┋Training manual	0	0	0	0	0	0	2	2	1	2	2	2	2	2	Totally agree	Totally agree	Totally agree	Totally agree	Totally agree	Totally agree	Totally agree	Totally agree	1	3	1	2	1	1	5	5	1
304	Female	25 to 35	Single	Masters or above	Primary nurse	N2	Responsible Nurse	≤5	≤5	No	No	No	Yes, but not systematic	Departmental training┋In-hospital training┋Colleague exchange┋Reviewing guideline and reference	No	No	Online course┋Training manual	1	1	1	1	1	1	1	1	1	1	1	1	1	1	Neutral	Neutral	Neutral	Agree	Agree	Agree	Agree	Agree	4	4	4	4	4	4	4	4	4
305	Female	36 to 55	Single	Bachelors	Intermediate nurse	N4	Responsible Nurse	>20	11 to 15	No	No	Yes	Yes, but not systematic	Departmental training┋In-hospital training┋Colleague exchange	No	Yes	Online course┋Offline training┋Training manual	1	1	1	1	1	1	2	2	2	2	2	2	2	2	Disagree	Agree	Agree	Agree	Agree	Agree	Agree	Agree	4	4	4	4	4	4	4	4	4
306	Female	25 to 35	Single	Bachelors	Primary nurse	N2	Responsible Nurse	≤5	≤5	No	Yes	No	Yes, but not systematic	Departmental training┋In-hospital training┋Colleague exchange┋Reviewing guideline and reference┋External training┋Domestic and international learning exchange	Yes	Yes	Online course┋Offline training┋Training manual	1	1	1	1	1	1	2	2	2	2	2	2	2	2	Neutral	Totally agree	Totally agree	Totally agree	Totally agree	Totally agree	Totally agree	Neutral	4	4	4	4	4	4	4	4	4
307	Female	36 to 55	Married	Junior College	Intermediate nurse	N4	Responsible Nurse	16 to 20	16 to 20	No	No	No	No	Departmental training┋In-hospital training┋Colleague exchange┋Reviewing guideline and reference	No	Yes	Online course┋Offline training┋Training manual	1	1	1	1	1	1	2	2	2	1	2	2	2	2	Agree	Agree	Agree	Agree	Agree	Agree	Agree	Agree	4	4	4	4	4	4	4	4	4
308	Female	36 to 55	Divorce	Bachelors	Intermediate nurse	N4	Responsible Nurse	11 to 15	11 to 15	No	No	Yes	No	Departmental training┋In-hospital training	No	No	Online course	0	0	0	0	1	1	2	2	2	2	2	2	2	2	Agree	Agree	Agree	Agree	Agree	Agree	Agree	Disagree	4	2	2	4	2	2	2	4	2
309	Female	25 to 35	Married	Bachelors	Intermediate nurse	N4	Responsible Nurse	11 to 15	11 to 15	No	No	Yes	Yes, but not systematic	Departmental training┋Colleague exchange	No	Yes	Online course┋Offline training	0	1	0	1	1	1	2	2	2	2	2	2	2	2	Totally agree	Totally agree	Totally agree	Totally agree	Totally agree	Totally agree	Totally agree	Totally agree	5	5	5	5	5	5	5	5	5
310	Female	25 to 35	Single	Bachelors	Primary nurse	N1	Responsible Nurse	11 to 15	6 to 10	No	No	Yes	Yes, but not systematic	Reviewing guideline and reference	No	Yes	Online course┋Offline training	2	2	1	2	2	2	2	2	2	2	2	2	2	2	Agree	Agree	Agree	Agree	Agree	Agree	Agree	Agree	4	4	3	2	4	3	2	2	4
311	Female	25 to 35	Married	Bachelors	Primary nurse	N2	Responsible Nurse	6 to 10	6 to 10	No	No	No	No	No	No	Yes	Online course┋Offline training	0	0	0	0	0	1	2	2	2	2	2	2	2	2	Disagree	Neutral	Neutral	Neutral	Agree	Neutral	Neutral	Neutral	3	3	3	3	3	3	3	3	3
312	Female	25 to 35	Married	Bachelors	Intermediate nurse	N4	Responsible Nurse	11 to 15	11 to 15	No	No	No	No	No	No	No	Online course	0	0	0	0	0	0	1	1	1	1	1	1	1	1	Neutral	Neutral	Neutral	Neutral	Neutral	Neutral	Neutral	Neutral	3	3	3	3	3	3	3	3	3
313	Female	25 to 35	Married	Bachelors	Intermediate nurse	N4	Responsible Nurse	11 to 15	11 to 15	No	No	No	Yes, but not systematic	Departmental training┋In-hospital training	No	Yes	Offline training┋Training manual	1	1	1	1	1	1	2	2	2	2	2	2	2	2	Agree	Agree	Agree	Neutral	Totally agree	Totally agree	Agree	Neutral	4	4	4	4	4	4	4	3	3
314	Female	36 to 55	Married	Technical Secondary School	Intermediate nurse	N3	Responsible Nurse	>20	>20	No	No	No	No	No	No	Yes	Training manual	0	0	0	0	0	0	2	2	2	2	2	2	2	2	Neutral	Neutral	Neutral	Neutral	Neutral	Neutral	Neutral	Neutral	3	3	3	4	3	3	3	3	3
315	Female	25 to 35	Married	Bachelors	Intermediate nurse	N4	Responsible Nurse	6 to 10	6 to 10	No	No	Yes	Yes, but not systematic	Reviewing guideline and reference	No	Yes	Online course	1	1	1	1	1	1	2	2	2	2	2	2	2	2	Disagree	Agree	Agree	Agree	Agree	Agree	Agree	Neutral	4	3	2	4	4	4	4	4	4
316	Female	25 to 35	Married	Bachelors	Primary nurse	N3	Responsible Nurse	6 to 10	6 to 10	No	Yes	No	No	No	No	Yes	Online course┋Training manual	0	0	0	0	0	0	1	2	1	2	2	2	2	2	Neutral	Neutral	Neutral	Neutral	Neutral	Agree	Neutral	Neutral	2	3	2	3	3	3	3	4	3
317	Female	25 to 35	Single	Masters or above	Primary nurse	N2	Responsible Nurse	≤5	≤5	No	No	No	Yes, but not systematic	External training	No	No	Offline training	1	1	0	0	1	1	1	2	2	1	2	2	2	2	Neutral	Neutral	Neutral	Neutral	Neutral	Neutral	Neutral	Neutral	3	3	3	3	3	3	3	3	3
318	Female	25 to 35	Married	Bachelors	Intermediate nurse	N4	Responsible Nurse	11 to 15	6 to 10	No	No	No	No	No	No	Yes	Online course┋Offline training┋Training manual	1	1	1	1	1	1	2	2	2	2	2	2	2	2	Totally agree	Agree	Agree	Neutral	Agree	Agree	Totally agree	Neutral	4	4	4	5	4	4	4	5	5
319	Female	25 to 35	Married	Bachelors	Primary nurse	N2	Responsible Nurse	6 to 10	6 to 10	No	Yes	Yes	Yes, but not systematic	In-hospital training┋Reviewing guideline and reference	Yes	Yes	Online course┋Offline training	1	1	1	1	1	1	2	2	1	1	2	2	2	2	Neutral	Agree	Agree	Agree	Agree	Agree	Agree	Agree	4	4	3	4	3	3	3	4	3
320	Female	25 to 35	Married	Bachelors	Intermediate nurse	N4	Responsible Nurse	11 to 15	11 to 15	Yes	No	Yes	Yes, but not systematic	Departmental training┋Colleague exchange┋Reviewing guideline and reference	Yes	Yes	Offline training	1	1	1	1	1	1	2	2	2	2	2	2	2	2	Neutral	Agree	Agree	Agree	Agree	Agree	Agree	Agree	4	4	4	4	4	4	4	3	3
321	Female	25 to 35	Married	Bachelors	Intermediate nurse	N4	Responsible Nurse	6 to 10	6 to 10	Yes	No	Yes	Yes, but not systematic	Departmental training	No	Yes	Online course┋Training manual	1	1	1	1	1	1	2	2	1	2	2	2	2	2	Totally agree	Totally agree	Totally agree	Totally agree	Totally agree	Totally agree	Totally agree	Totally agree	5	5	5	5	5	5	5	5	5
322	Female	25 to 35	Single	Bachelors	Intermediate nurse	N4	Responsible Nurse	6 to 10	6 to 10	No	Yes	Yes	Yes, but not systematic	Departmental training┋In-hospital training┋Colleague exchange	Yes	Yes	Online course	1	1	1	1	1	1	2	2	2	1	2	2	2	2	Neutral	Neutral	Neutral	Neutral	Agree	Neutral	Agree	Neutral	5	4	3	5	4	4	4	4	4
323	Female	<25	Single	Bachelors	Registered nurse	N0	Responsible Nurse	≤5	≤5	No	No	No	Yes, but not systematic	External training	No	Yes	Online course┋Offline training┋Training manual	1	1	1	1	1	1	2	2	2	2	2	1	2	2	Totally agree	Totally agree	Totally agree	Totally agree	Totally agree	Totally agree	Totally agree	Agree	3	4	3	4	5	5	4	4	4
324	Female	36 to 55	Married	Bachelors	Intermediate nurse	N4	Nursing Team Leader	16 to 20	16 to 20	No	No	No	No	No	Yes	Yes	Online course┋Training manual	1	0	0	0	0	0	2	2	1	2	2	2	1	2	Disagree	Neutral	Totally agree	Totally disagree	Agree	Disagree	Agree	Disagree	2	2	1	2	3	3	1	3	3
325	Female	25 to 35	Married	Bachelors	Intermediate nurse	N4	Responsible Nurse	6 to 10	6 to 10	No	No	No	No	No	Yes	No	Online course┋Training manual	0	0	0	0	0	0	1	1	1	1	1	1	1	1	Neutral	Neutral	Neutral	Neutral	Neutral	Neutral	Neutral	Neutral	3	3	3	3	3	3	3	3	3
326	Female	25 to 35	Single	Bachelors	Primary nurse	N2	Responsible Nurse	≤5	≤5	No	No	No	No	No	No	Yes	Online course┋Training manual	1	0	0	0	0	0	1	2	1	1	2	2	2	2	Totally disagree	Agree	Agree	Agree	Agree	Agree	Agree	Agree	1	4	1	4	2	4	4	4	2
327	Female	36 to 55	Married	Bachelors	Primary nurse	N3	Responsible Nurse	16 to 20	16 to 20	No	No	No	No	No	No	Yes	Online course┋Training manual	1	1	0	0	1	1	2	2	2	2	2	1	2	2	Agree	Agree	Agree	Neutral	Neutral	Agree	Agree	Neutral	4	1	1	4	3	4	5	5	3
328	Female	36 to 55	Married	Bachelors	Intermediate nurse	N4	Responsible Nurse	>20	>20	No	No	Yes	No	No	No	Yes	Online course┋Offline training┋Training manual	1	1	1	1	1	1	1	1	1	1	1	1	1	1	Neutral	Neutral	Neutral	Neutral	Neutral	Neutral	Neutral	Neutral	3	3	3	4	4	4	4	4	4
329	Female	36 to 55	Married	Technical Secondary School	Intermediate nurse	N3	Responsible Nurse	>20	>20	No	No	Yes	No	No	No	Yes	Online course┋Offline training┋Training manual	2	2	1	1	1	2	2	2	1	2	2	2	2	2	Totally agree	Totally agree	Totally agree	Totally agree	Totally agree	Totally agree	Totally agree	Totally agree	5	5	5	5	5	5	5	5	5
330	Female	36 to 55	Married	Bachelors	Intermediate nurse	N4	Responsible Nurse	>20	>20	No	No	Yes	No	No	No	Yes	Online course┋Offline training┋Training manual	1	1	1	1	2	2	2	2	1	2	2	2	1	2	Agree	Agree	Agree	Agree	Agree	Totally agree	Totally agree	Totally agree	3	3	3	4	3	4	4	4	4
331	Female	36 to 55	Married	Bachelors	Intermediate nurse	N4	Nursing Team Leader	16 to 20	16 to 20	No	No	Yes	No	Departmental training┋In-hospital training┋Colleague exchange┋Reviewing guideline and reference	No	Yes	Online course┋Training manual	1	1	0	0	0	0	1	1	1	1	1	1	1	1	Neutral	Neutral	Neutral	Neutral	Neutral	Neutral	Neutral	Neutral	3	3	3	3	3	3	3	3	3
332	Female	25 to 35	Married	Bachelors	Primary nurse	N2	Responsible Nurse	≤5	≤5	No	No	Yes	Yes, but not systematic	Departmental training	No	No	Online course	0	0	0	0	0	0	2	2	2	2	2	2	2	2	Disagree	Totally agree	Totally agree	Totally agree	Totally agree	Totally agree	Totally agree	Totally agree	4	4	4	4	4	4	4	4	4
333	Female	25 to 35	Married	Masters or above	Primary nurse	N2	Responsible Nurse	≤5	≤5	No	No	Yes	Yes, but not systematic	In-hospital training	Yes	Yes	Online course┋Offline training┋Training manual	1	1	1	1	1	1	2	2	2	1	2	2	2	2	Neutral	Totally agree	Agree	Totally agree	Totally agree	Totally agree	Totally agree	Agree	4	4	4	5	4	4	4	4	4
334	Female	25 to 35	Married	Bachelors	Intermediate nurse	N3	Responsible Nurse	6 to 10	6 to 10	No	No	No	No	Departmental training┋In-hospital training┋Colleague exchange	No	Yes	Online course┋Training manual	0	0	0	0	0	0	2	2	2	2	2	2	2	2	Agree	Agree	Agree	Agree	Agree	Agree	Agree	Agree	4	4	4	4	4	4	4	4	4
335	Female	36 to 55	Married	Junior College	Primary nurse	N3	Responsible Nurse	>20	>20	No	No	Yes	Yes, but not systematic	Colleague exchange┋Reviewing guideline and reference	No	Yes	Offline training┋Training manual	1	1	1	1	1	1	1	1	1	1	1	1	1	1	Neutral	Neutral	Neutral	Neutral	Neutral	Neutral	Neutral	Neutral	4	4	4	4	5	4	4	4	4
336	Female	25 to 35	Married	Bachelors	Intermediate nurse	N3	Responsible Nurse	6 to 10	6 to 10	No	No	Yes	Yes, but not systematic	Departmental training┋In-hospital training┋Colleague exchange	No	Yes	Online course┋Training manual	0	0	0	0	0	0	1	1	1	1	1	1	1	1	Neutral	Neutral	Neutral	Neutral	Neutral	Neutral	Neutral	Neutral	5	5	5	5	5	5	5	5	5
337	Female	36 to 55	Married	Bachelors	Deputy senior or senior nurse	N5	Head Nurse	>20	>20	No	No	Yes	Yes, but not systematic	Departmental training┋Colleague exchange┋Reviewing guideline and reference	No	Yes	Offline training	1	2	1	1	1	1	2	2	2	2	2	1	2	2	Agree	Agree	Agree	Agree	Agree	Agree	Totally agree	Agree	4	4	3	4	4	4	4	4	4
338	Female	25 to 35	Married	Bachelors	Primary nurse	N3	Responsible Nurse	6 to 10	6 to 10	No	No	Yes	No	No	No	Yes	Training manual	1	1	1	1	1	1	2	2	2	2	2	2	2	2	Disagree	Agree	Agree	Agree	Agree	Agree	Agree	Agree	2	2	1	3	2	2	2	2	3
339	Female	25 to 35	Married	Bachelors	Primary nurse	N3	Responsible Nurse	6 to 10	6 to 10	Yes	No	No	Yes, but not systematic	Departmental training┋In-hospital training┋Colleague exchange┋Reviewing guideline and reference┋External training┋Domestic and international learning exchange	No	Yes	Online course┋Offline training┋Training manual	1	1	1	1	1	1	1	1	1	2	1	1	1	2	Agree	Neutral	Agree	Totally agree	Agree	Totally agree	Agree	Agree	4	5	5	4	4	5	4	5	4
340	Female	36 to 55	Married	Bachelors	Intermediate nurse	N5	Responsible Nurse	16 to 20	16 to 20	No	No	Yes	No	No	No	Yes	Offline training	0	0	0	0	0	0	2	2	1	1	2	2	2	2	Neutral	Neutral	Neutral	Neutral	Neutral	Neutral	Neutral	Neutral	4	3	2	4	3	4	4	3	3
341	Female	36 to 55	Married	Bachelors	Deputy senior or senior nurse	N5	Head Nurse	>20	>20	Yes	No	Yes	Yes, but not systematic	Reviewing guideline and reference┋External training┋Domestic and international learning exchange	No	Yes	Online course┋Offline training	1	1	1	1	1	1	2	2	1	1	2	2	2	2	Agree	Agree	Agree	Agree	Agree	Agree	Agree	Agree	4	4	4	3	4	4	4	4	3
342	Female	25 to 35	Married	Bachelors	Primary nurse	N3	Responsible Nurse	11 to 15	11 to 15	No	No	No	No	No	No	Yes	Online course	0	0	0	0	0	0	2	2	1	2	2	2	1	2	Disagree	Neutral	Agree	Totally disagree	Neutral	Neutral	Disagree	Disagree	2	3	3	3	1	4	4	3	4
343	Female	25 to 35	Married	Bachelors	Primary nurse	N2	Responsible Nurse	6 to 10	≤5	No	No	Yes	Yes, but not systematic	Departmental training┋In-hospital training┋Colleague exchange	No	Yes	Online course┋Training manual	0	1	0	0	1	0	2	2	2	2	2	2	2	2	Neutral	Agree	Agree	Agree	Totally agree	Totally agree	Totally agree	Totally agree	4	4	3	4	3	3	3	3	3
344	Female	25 to 35	Married	Bachelors	Primary nurse	N3	Responsible Nurse	11 to 15	11 to 15	No	No	No	No	No	No	Yes	Training manual	0	0	0	0	0	0	2	2	2	2	2	2	2	2	Agree	Agree	Agree	Agree	Agree	Agree	Agree	Agree	3	2	2	3	3	3	2	2	2
345	Female	25 to 35	Married	Bachelors	Primary nurse	N3	Responsible Nurse	6 to 10	6 to 10	No	No	No	No	No	No	Yes	Online course	1	1	1	1	1	1	2	2	2	2	2	2	2	2	Agree	Totally agree	Agree	Agree	Totally agree	Agree	Totally agree	Neutral	4	3	3	4	4	4	4	4	4
346	Female	25 to 35	Single	Bachelors	Primary nurse	N2	Responsible Nurse	≤5	≤5	No	No	No	Yes, but not systematic	Departmental training┋Reviewing guideline and reference	No	Yes	Online course	1	1	1	1	1	1	2	2	2	2	2	2	2	2	Neutral	Agree	Agree	Neutral	Agree	Neutral	Neutral	Neutral	3	3	3	3	4	4	4	4	4
347	Female	36 to 55	Married	Bachelors	Intermediate nurse	N4	Nursing Team Leader	>20	>20	No	No	Yes	No	No	No	Yes	Offline training	0	0	1	1	1	1	1	1	1	1	1	1	1	1	Agree	Agree	Agree	Agree	Agree	Agree	Agree	Agree	4	4	4	4	4	4	4	4	4
348	Female	25 to 35	Married	Bachelors	Intermediate nurse	N4	Responsible Nurse	6 to 10	6 to 10	No	No	No	No	Departmental training┋In-hospital training	No	Yes	Online course┋Offline training┋Training manual	0	0	0	0	0	0	2	2	2	2	2	2	2	2	Agree	Agree	Agree	Neutral	Agree	Neutral	Neutral	Agree	4	4	3	4	4	4	4	4	4
349	Female	36 to 55	Married	Bachelors	Intermediate nurse	N4	Nursing Team Leader	>20	>20	No	No	Yes	Yes, but not systematic	Departmental training┋In-hospital training┋Colleague exchange┋Reviewing guideline and reference	No	Yes	Online course┋Offline training┋Training manual	1	1	1	1	1	1	1	2	1	1	2	2	2	2	Disagree	Totally agree	Totally agree	Agree	Agree	Agree	Agree	Agree	4	4	2	5	3	3	5	5	4
350	Female	25 to 35	Single	Bachelors	Primary nurse	N2	Responsible Nurse	≤5	≤5	No	No	Yes	Yes, but not systematic	Departmental training┋In-hospital training┋Colleague exchange┋Reviewing guideline and reference	No	Yes	Online course┋Training manual	1	1	1	1	1	1	2	2	2	2	2	2	2	2	Agree	Agree	Agree	Agree	Agree	Agree	Agree	Agree	4	4	4	4	4	4	4	4	4
351	Female	36 to 55	Married	Bachelors	Intermediate nurse	N4	Nursing Team Leader	>20	>20	No	No	No	Yes, but not systematic	Departmental training┋In-hospital training	No	Yes	Online course┋Offline training┋Training manual	1	1	1	1	1	1	2	2	2	2	2	1	2	2	Agree	Agree	Agree	Agree	Totally agree	Agree	Totally agree	Agree	4	5	3	5	5	5	5	4	4
352	Female	25 to 35	Married	Bachelors	Intermediate nurse	N4	Responsible Nurse	11 to 15	11 to 15	No	No	Yes	Yes, but not systematic	Departmental training┋In-hospital training┋Colleague exchange	No	Yes	Online course┋Training manual	1	2	1	2	2	2	2	2	2	2	2	0	2	2	Agree	Totally agree	Totally agree	Totally agree	Totally agree	Totally agree	Totally agree	Totally agree	5	5	5	5	5	5	5	5	5
353	Female	36 to 55	Married	Bachelors	Intermediate nurse	N3	Responsible Nurse	16 to 20	16 to 20	No	No	Yes	Yes, but not systematic	Departmental training┋In-hospital training┋Colleague exchange	No	Yes	Online course	1	1	1	1	1	1	2	2	2	2	2	2	2	2	Neutral	Agree	Agree	Agree	Totally agree	Totally agree	Totally agree	Totally agree	5	3	5	5	4	4	4	4	4
354	Female	25 to 35	Single	Masters or above	Intermediate nurse	N4	Responsible Nurse	11 to 15	11 to 15	Yes	No	Yes	Yes, but not systematic	Departmental training┋Reviewing guideline and reference┋External training┋Domestic and international learning exchange	Yes	Yes	Online course┋Training manual	1	1	1	1	1	1	2	2	2	2	2	2	2	2	Totally agree	Totally agree	Totally agree	Totally agree	Totally agree	Totally agree	Totally agree	Totally agree	5	5	5	5	5	5	5	5	5
355	Male	36 to 55	Married	Bachelors	Intermediate nurse	N4	Responsible Nurse	>20	>20	No	No	Yes	No	No	No	Yes	Offline training	0	0	0	0	0	0	2	2	1	2	2	2	2	2	Agree	Agree	Agree	Agree	Agree	Agree	Agree	Agree	3	2	2	2	3	3	2	2	3
356	Female	25 to 35	Single	Bachelors	Intermediate nurse	N4	Responsible Nurse	11 to 15	11 to 15	No	No	Yes	Yes, but not systematic	Reviewing guideline and reference	No	Yes	Offline training	1	1	1	1	1	1	2	2	2	2	2	2	2	2	Agree	Agree	Agree	Agree	Agree	Agree	Agree	Agree	4	4	4	4	4	4	4	4	4
357	Female	25 to 35	Single	Bachelors	Primary nurse	N2	Responsible Nurse	≤5	≤5	No	No	No	No	No	No	Yes	Online course┋Offline training┋Training manual	0	0	0	0	0	0	2	2	2	2	2	2	2	2	Totally agree	Totally agree	Totally agree	Totally agree	Totally agree	Totally agree	Totally agree	Totally agree	3	4	2	4	3	3	3	3	3
358	Female	25 to 35	Married	Bachelors	Primary nurse	N4	Nursing Team Leader	6 to 10	6 to 10	No	No	Yes	Yes, but not systematic	Departmental training	No	Yes	Online course	1	1	1	1	1	1	2	2	1	2	2	2	2	2	Agree	Agree	Neutral	Neutral	Agree	Agree	Agree	Neutral	3	3	2	3	3	3	4	3	3
359	Female	25 to 35	Married	Bachelors	Primary nurse	N2	Responsible Nurse	≤5	≤5	No	No	No	No	No	Yes	Yes	Online course┋Training manual	0	0	0	0	0	0	0	0	0	0	0	0	0	0	Agree	Agree	Agree	Agree	Agree	Agree	Agree	Agree	4	4	4	4	4	4	4	4	4
360	Female	36 to 55	Married	Bachelors	Intermediate nurse	N4	Responsible Nurse	16 to 20	16 to 20	No	Yes	Yes	Yes, and systematic	Departmental training┋In-hospital training	Yes	Yes	Training manual	1	1	1	1	1	1	2	2	1	2	2	2	2	2	Totally agree	Totally agree	Totally agree	Totally agree	Totally agree	Totally agree	Totally agree	Totally agree	5	5	5	5	5	5	5	5	5
361	Female	25 to 35	Married	Bachelors	Primary nurse	N3	Responsible Nurse	11 to 15	11 to 15	No	No	No	No	No	No	Yes	Online course┋Offline training	0	0	0	0	0	0	2	2	1	2	2	2	2	2	Totally agree	Totally agree	Totally agree	Totally agree	Agree	Agree	Agree	Agree	3	4	3	4	4	4	4	4	4
362	Female	25 to 35	Single	Bachelors	Intermediate nurse	N4	Responsible Nurse	11 to 15	11 to 15	No	No	Yes	Yes, but not systematic	Departmental training┋In-hospital training	No	Yes	Online course┋Offline training	1	1	1	0	1	1	1	1	2	2	2	2	2	2	Agree	Neutral	Neutral	Neutral	Agree	Neutral	Neutral	Neutral	3	3	3	3	3	3	3	3	3
363	Female	36 to 55	Married	Bachelors	Intermediate nurse	N4	Nursing Team Leader	>20	>20	No	No	Yes	Yes, but not systematic	Departmental training┋In-hospital training┋Colleague exchange	No	Yes	Online course	2	2	2	2	2	2	2	2	2	1	2	2	2	2	Agree	Agree	Agree	Agree	Agree	Agree	Agree	Agree	4	4	4	4	4	4	4	4	4
364	Female	25 to 35	Married	Bachelors	Intermediate nurse	N4	Responsible Nurse	11 to 15	6 to 10	No	No	No	Yes, but not systematic	Departmental training┋Colleague exchange	No	Yes	Online course┋Training manual	1	1	0	1	1	0	2	2	2	2	2	2	2	2	Agree	Agree	Agree	Agree	Agree	Agree	Agree	Agree	4	4	4	4	4	4	3	4	3
365	Female	36 to 55	Divorce	Bachelors	Deputy senior or senior nurse	N5	Head Nurse	>20	11 to 15	No	No	No	No	No	No	Yes	Offline training	1	1	0	0	1	1	2	2	2	2	2	2	2	2	Totally agree	Totally agree	Totally agree	Agree	Totally agree	Totally agree	Totally agree	Totally agree	4	3	1	3	4	4	5	5	4
366	Female	25 to 35	Married	Bachelors	Primary nurse	N3	Responsible Nurse	6 to 10	6 to 10	No	No	Yes	No	Departmental training┋In-hospital training┋Colleague exchange	No	Yes	Online course┋Training manual	1	1	1	0	1	0	2	2	2	1	2	2	2	2	Agree	Agree	Agree	Agree	Agree	Agree	Agree	Agree	3	3	4	3	3	3	3	3	3
367	Female	25 to 35	Single	Bachelors	Primary nurse	N2	Responsible Nurse	≤5	≤5	No	No	No	No	No	No	Yes	Online course┋Offline training┋Training manual	0	0	0	0	0	0	2	2	2	2	2	2	2	2	Totally agree	Totally agree	Totally agree	Totally agree	Totally agree	Totally agree	Totally agree	Totally agree	5	5	5	5	5	5	5	5	5
368	Female	25 to 35	Single	Bachelors	Primary nurse	N2	Responsible Nurse	≤5	≤5	No	No	Yes	Yes, but not systematic	Colleague exchange	No	Yes	Online course┋Training manual	1	1	0	0	0	1	2	2	1	1	2	2	2	2	Agree	Agree	Totally agree	Agree	Agree	Agree	Agree	Agree	4	4	2	4	3	4	3	4	3
369	Female	25 to 35	Single	Bachelors	Primary nurse	N3	Responsible Nurse	6 to 10	6 to 10	No	No	Yes	Yes, but not systematic	Departmental training┋In-hospital training┋Colleague exchange	Yes	Yes	Online course┋Offline training	1	1	1	1	1	1	2	2	1	1	2	2	2	2	Neutral	Neutral	Neutral	Neutral	Neutral	Neutral	Neutral	Neutral	3	3	3	3	3	3	3	3	3
370	Female	25 to 35	Married	Bachelors	Primary nurse	N3	Responsible Nurse	6 to 10	6 to 10	No	No	No	Yes, but not systematic	Colleague exchange	No	No	Online course┋Training manual	1	1	1	1	1	1	1	1	1	1	1	1	1	1	Agree	Agree	Agree	Agree	Agree	Agree	Agree	Agree	4	4	4	4	4	4	4	4	4
371	Female	36 to 55	Married	Masters or above	Deputy senior or senior nurse	N4	Head Nurse	11 to 15	11 to 15	Yes	No	Yes	Yes, but not systematic	Departmental training┋In-hospital training┋Colleague exchange┋Reviewing guideline and reference┋External training┋Domestic and international learning exchange	Yes	Yes	Online course┋Offline training┋Training manual	1	1	1	1	1	1	2	2	1	2	2	2	2	2	Neutral	Totally agree	Totally agree	Totally agree	Totally agree	Totally agree	Totally agree	Agree	4	4	4	4	4	4	4	4	4
372	Female	36 to 55	Married	Bachelors	Intermediate nurse	N3	Responsible Nurse	>20	≤5	No	No	No	Yes, but not systematic	Departmental training┋Colleague exchange	No	Yes	Offline training┋Training manual	1	1	1	1	1	1	2	2	2	2	2	2	2	2	Neutral	Neutral	Neutral	Disagree	Neutral	Neutral	Neutral	Neutral	3	3	3	3	3	3	3	3	3
373	Female	36 to 55	Married	Bachelors	Intermediate nurse	N4	Nursing Team Leader	>20	>20	No	No	Yes	No	No	No	Yes	Online course┋Offline training┋Training manual	1	1	0	0	1	1	2	2	1	2	2	2	2	2	Totally agree	Totally agree	Totally agree	Totally agree	Totally agree	Totally agree	Totally agree	Totally agree	5	5	5	5	5	5	5	5	5
374	Female	25 to 35	Single	Bachelors	Intermediate nurse	N4	Responsible Nurse	11 to 15	11 to 15	No	No	Yes	Yes, but not systematic	Departmental training┋In-hospital training┋Colleague exchange┋Reviewing guideline and reference┋External training┋Domestic and international learning exchange	No	Yes	Online course┋Offline training┋Training manual	0	0	0	0	0	0	2	2	2	2	2	2	2	1	Neutral	Agree	Agree	Agree	Agree	Agree	Agree	Agree	4	4	4	4	4	4	4	4	4
375	Female	36 to 55	Married	Bachelors	Intermediate nurse	N4	Nursing Team Leader	>20	>20	No	No	Yes	Yes, but not systematic	Departmental training┋In-hospital training┋Colleague exchange┋Reviewing guideline and reference	Yes	Yes	Online course┋Offline training	2	2	2	2	2	1	2	2	2	2	2	2	2	2	Neutral	Totally agree	Totally agree	Totally agree	Totally agree	Totally agree	Totally agree	Agree	5	4	4	4	4	4	4	4	4
376	Female	36 to 55	Married	Bachelors	Intermediate nurse	N3	Nursing Team Leader	>20	>20	No	No	Yes	Yes, but not systematic	Departmental training┋In-hospital training┋Colleague exchange┋Reviewing guideline and reference	No	No	Online course	1	1	1	1	1	1	1	1	1	1	1	1	1	1	Agree	Agree	Agree	Agree	Agree	Agree	Agree	Agree	4	4	4	4	4	4	4	4	4
377	Female	36 to 55	Divorce	Junior College	Intermediate nurse	N4	Responsible Nurse	>20	>20	No	No	Yes	Yes, and systematic	Departmental training┋In-hospital training┋Colleague exchange┋Reviewing guideline and reference┋External training	Yes	Yes	Online course	2	2	2	2	2	2	2	2	2	2	2	2	2	2	Totally agree	Totally agree	Totally agree	Totally agree	Totally agree	Totally agree	Totally agree	Totally agree	5	5	5	5	5	5	5	5	5
378	Female	25 to 35	Married	Bachelors	Intermediate nurse	N4	Responsible Nurse	11 to 15	11 to 15	Yes	No	Yes	Yes, but not systematic	Reviewing guideline and reference	No	Yes	Online course	1	1	1	1	1	1	1	1	1	1	1	1	1	1	Agree	Agree	Agree	Agree	Agree	Agree	Agree	Agree	3	3	3	3	3	3	3	3	3
379	Female	25 to 35	Married	Bachelors	Intermediate nurse	N4	Responsible Nurse	11 to 15	11 to 15	No	No	Yes	Yes, but not systematic	Departmental training┋In-hospital training┋Colleague exchange┋Reviewing guideline and reference	No	Yes	Online course	0	0	0	0	0	0	2	2	2	2	2	2	2	2	Agree	Totally agree	Totally agree	Totally agree	Totally agree	Totally agree	Totally agree	Totally agree	5	5	5	5	5	5	4	4	4
380	Female	25 to 35	Single	Bachelors	Intermediate nurse	N3	Responsible Nurse	11 to 15	6 to 10	No	No	Yes	Yes, but not systematic	Departmental training┋Colleague exchange┋Reviewing guideline and reference	No	Yes	Offline training┋Training manual	1	1	1	1	1	1	2	2	2	2	2	2	2	2	Agree	Agree	Agree	Agree	Agree	Agree	Agree	Agree	4	4	4	4	4	4	4	4	4
381	Female	36 to 55	Married	Bachelors	Intermediate nurse	N4	Responsible Nurse	16 to 20	11 to 15	No	No	No	No	No	No	Yes	Online course┋Training manual	1	0	0	0	0	0	1	1	1	0	2	2	2	2	Agree	Agree	Agree	Agree	Agree	Agree	Agree	Agree	3	2	2	2	2	2	2	2	2
382	Female	36 to 55	Single	Bachelors	Intermediate nurse	N4	Responsible Nurse	11 to 15	11 to 15	Yes	No	No	No	No	No	Yes	Online course┋Offline training┋Training manual	0	0	0	0	0	0	0	0	0	0	0	0	0	0	Agree	Agree	Agree	Agree	Agree	Agree	Agree	Agree	4	4	4	4	4	4	4	4	4
383	Female	36 to 55	Single	Bachelors	Intermediate nurse	N3	Responsible Nurse	>20	>20	No	No	No	No	No	No	Yes	Online course	1	1	1	1	1	1	1	2	0	2	2	2	2	2	Agree	Totally agree	Agree	Agree	Agree	Agree	Agree	Agree	4	4	4	4	4	4	4	3	4
384	Female	36 to 55	Married	Bachelors	Intermediate nurse	N4	Responsible Nurse	>20	>20	No	No	No	No	No	No	No	Online course┋Offline training┋Training manual	1	1	1	1	1	1	2	2	2	2	2	2	2	2	Totally agree	Totally agree	Totally agree	Totally agree	Totally agree	Totally agree	Totally agree	Totally agree	5	5	5	5	5	5	5	5	5
385	Female	25 to 35	Married	Bachelors	Primary nurse	N2	Responsible Nurse	6 to 10	6 to 10	No	No	Yes	Yes, but not systematic	Departmental training┋In-hospital training┋Colleague exchange┋Reviewing guideline and reference┋External training	Yes	Yes	Online course┋Training manual	1	1	1	1	1	1	2	2	1	2	2	2	2	2	Agree	Totally agree	Totally agree	Totally agree	Totally agree	Totally agree	Totally agree	Neutral	5	5	5	5	5	5	5	5	5
386	Female	25 to 35	Married	Bachelors	Primary nurse	N2	Responsible Nurse	6 to 10	≤5	No	No	Yes	Yes, but not systematic	Departmental training┋In-hospital training┋Colleague exchange	No	Yes	Online course┋Training manual	1	1	1	1	1	1	2	2	1	2	2	2	2	2	Totally agree	Totally agree	Totally agree	Totally agree	Totally agree	Totally agree	Totally agree	Totally agree	4	5	5	5	5	5	5	5	4
387	Female	25 to 35	Single	Masters or above	Intermediate nurse	N5	Head Nurse	6 to 10	6 to 10	No	No	Yes	No	Reviewing guideline and reference	Yes	Yes	Online course┋Offline training┋Training manual	0	1	1	0	0	0	1	2	1	1	2	2	2	2	Disagree	Agree	Agree	Neutral	Agree	Agree	Agree	Disagree	3	4	3	4	4	4	4	4	4
388	Female	25 to 35	Married	Bachelors	Intermediate nurse	N4	Responsible Nurse	6 to 10	6 to 10	No	No	Yes	No	No	No	Yes	Online course	0	0	0	0	0	0	2	2	1	1	2	2	2	2	Neutral	Neutral	Agree	Neutral	Agree	Agree	Agree	Neutral	3	3	3	3	3	3	3	3	3
389	Female	36 to 55	Married	Bachelors	Intermediate nurse	N4	Responsible Nurse	16 to 20	16 to 20	No	No	Yes	Yes, but not systematic	In-hospital training	Yes	Yes	Online course┋Offline training┋Training manual	1	1	1	1	1	1	2	2	2	2	2	2	2	2	Totally agree	Totally agree	Totally agree	Agree	Agree	Agree	Totally agree	Agree	4	4	3	3	3	3	4	4	4
390	Female	25 to 35	Married	Bachelors	Primary nurse	N3	Responsible Nurse	6 to 10	6 to 10	No	No	Yes	Yes, but not systematic	Colleague exchange	No	Yes	Online course┋Offline training┋Training manual	1	1	1	1	1	1	2	2	2	2	2	2	2	2	Disagree	Totally agree	Totally agree	Totally agree	Totally agree	Totally agree	Totally agree	Totally agree	4	4	4	4	4	4	4	4	4
391	Male	<25	Single	Bachelors	Registered nurse	N0	Responsible Nurse	≤5	≤5	No	No	No	Yes, but not systematic	Departmental training┋Reviewing guideline and reference	No	No	Offline training┋Training manual	1	1	1	1	1	1	1	1	1	1	1	1	1	1	Agree	Agree	Agree	Agree	Agree	Agree	Agree	Agree	4	4	4	4	4	4	4	4	4
392	Female	25 to 35	Single	Bachelors	Intermediate nurse	N4	Responsible Nurse	11 to 15	11 to 15	No	No	No	No	No	No	Yes	Online course┋Offline training┋Training manual	0	0	0	0	0	0	1	1	1	1	1	1	1	1	Neutral	Neutral	Neutral	Neutral	Neutral	Neutral	Neutral	Neutral	3	3	3	3	3	3	3	3	3
393	Female	25 to 35	Married	Bachelors	Intermediate nurse	N3	Responsible Nurse	6 to 10	6 to 10	No	No	Yes	Yes, but not systematic	In-hospital training	No	No	Online course	1	1	0	1	1	1	1	2	1	1	2	1	2	2	Agree	Agree	Agree	Agree	Agree	Agree	Agree	Agree	5	3	3	5	4	4	4	4	3
394	Male	25 to 35	Married	Bachelors	Intermediate nurse	N4	Responsible Nurse	6 to 10	6 to 10	No	No	No	Yes, but not systematic	Departmental training┋In-hospital training┋Reviewing guideline and reference	No	Yes	Online course┋Training manual	0	1	0	0	1	1	2	2	1	2	2	2	2	2	Agree	Totally agree	Totally agree	Totally agree	Totally agree	Totally agree	Totally agree	Totally agree	3	5	3	5	5	5	5	5	5
395	Female	25 to 35	Married	Bachelors	Intermediate nurse	N4	Responsible Nurse	6 to 10	6 to 10	No	No	No	No	No	No	Yes	Online course┋Training manual	1	1	0	0	0	0	2	2	1	2	2	2	2	2	Totally agree	Agree	Agree	Totally disagree	Agree	Agree	Agree	Agree	1	1	1	5	4	4	4	4	3
396	Female	25 to 35	Married	Bachelors	Primary nurse	N3	Responsible Nurse	6 to 10	6 to 10	No	No	No	No	No	No	Yes	Others	1	0	0	0	0	0	2	2	2	2	2	2	2	2	Agree	Agree	Agree	Agree	Agree	Agree	Agree	Agree	2	2	2	4	3	3	3	3	3
397	Female	36 to 55	Single	Bachelors	Intermediate nurse	N4	Head Nurse	>20	>20	No	No	Yes	Yes, but not systematic	Colleague exchange┋Reviewing guideline and reference┋External training	No	Yes	Online course┋Offline training┋Training manual	1	0	0	1	1	1	1	2	1	2	2	2	2	2	Agree	Agree	Agree	Agree	Agree	Agree	Agree	Agree	4	4	4	4	4	4	4	4	4
398	Female	25 to 35	Married	Bachelors	Primary nurse	N3	Responsible Nurse	6 to 10	6 to 10	No	No	Yes	Yes, but not systematic	Departmental training┋Colleague exchange	No	Yes	Online course┋Offline training	1	1	0	0	1	1	1	1	1	1	1	1	1	1	Neutral	Neutral	Neutral	Neutral	Neutral	Neutral	Neutral	Neutral	3	3	3	3	3	3	3	3	3
399	Female	25 to 35	Married	Bachelors	Intermediate nurse	N4	Responsible Nurse	11 to 15	11 to 15	No	No	No	No	No	No	No	Online course	1	1	1	1	1	1	1	1	1	1	2	2	2	2	Totally agree	Totally agree	Totally agree	Totally agree	Totally agree	Totally agree	Totally agree	Totally agree	4	4	4	4	4	4	4	4	4
400	Female	25 to 35	Married	Bachelors	Primary nurse	N3	Responsible Nurse	6 to 10	6 to 10	No	No	Yes	No	No	No	Yes	Online course┋Offline training┋Training manual	0	1	0	0	1	0	1	2	1	1	2	2	2	2	Disagree	Totally agree	Totally agree	Totally agree	Totally agree	Totally agree	Totally agree	Totally agree	3	4	1	3	5	5	4	3	3
401	Female	25 to 35	Married	Bachelors	Primary nurse	N2	Responsible Nurse	≤5	≤5	No	No	No	Yes, but not systematic	Departmental training┋In-hospital training┋Colleague exchange	No	Yes	Online course┋Offline training┋Training manual	1	1	1	1	1	1	2	2	2	2	2	1	2	2	Totally agree	Totally agree	Totally agree	Agree	Totally agree	Agree	Neutral	Neutral	3	3	3	4	4	4	4	4	4
402	Female	25 to 35	Married	Bachelors	Primary nurse	N3	Responsible Nurse	6 to 10	6 to 10	No	No	No	Yes, but not systematic	Departmental training┋In-hospital training┋Colleague exchange	No	Yes	Online course┋Offline training┋Training manual	1	1	1	1	1	1	2	2	1	1	2	2	2	2	Neutral	Agree	Agree	Agree	Agree	Agree	Agree	Agree	4	4	4	4	4	4	3	3	3
403	Female	25 to 35	Married	Bachelors	Primary nurse	N3	Nursing Team Leader	11 to 15	11 to 15	No	No	No	No	Departmental training┋Colleague exchange	No	Yes	Online course┋Training manual	0	1	1	0	0	0	2	2	2	2	2	2	2	2	Totally agree	Totally agree	Totally agree	Totally agree	Totally agree	Totally agree	Totally agree	Totally agree	5	5	5	5	5	5	5	5	5
404	Female	36 to 55	Married	Masters or above	Deputy senior or senior nurse	N4	Head Nurse	16 to 20	16 to 20	No	No	No	No	No	No	Yes	Offline training	0	0	0	0	0	0	2	2	2	2	2	2	2	2	Totally agree	Totally agree	Totally agree	Totally agree	Totally agree	Totally agree	Totally agree	Totally agree	3	4	2	4	4	4	4	4	4
405	Female	25 to 35	Married	Bachelors	Primary nurse	N2	Responsible Nurse	≤5	≤5	No	No	No	No	No	No	No	Offline training	0	0	0	0	0	0	2	2	2	2	2	2	2	2	Totally disagree	Totally disagree	Totally disagree	Totally disagree	Totally disagree	Neutral	Neutral	Neutral	2	2	2	2	2	2	2	2	2
406	Female	36 to 55	Married	Bachelors	Intermediate nurse	N3	Nursing Team Leader	11 to 15	11 to 15	No	No	Yes	No	No	No	Yes	Online course┋Offline training	1	1	0	0	1	1	2	2	1	1	2	2	2	2	Neutral	Agree	Agree	Agree	Agree	Agree	Agree	Neutral	3	3	1	3	3	3	2	2	3
407	Female	36 to 55	Married	Bachelors	Intermediate nurse	N2	Responsible Nurse	11 to 15	11 to 15	No	Yes	Yes	No	No	No	No	Online course┋Offline training┋Training manual	0	0	0	0	0	0	1	1	1	1	1	1	1	1	Neutral	Neutral	Neutral	Neutral	Neutral	Neutral	Neutral	Neutral	3	3	3	3	3	3	3	3	3
408	Female	25 to 35	Married	Masters or above	Intermediate nurse	N2	Responsible Nurse	≤5	≤5	No	No	No	No	Departmental training	No	No	Offline training	0	0	0	0	0	0	0	0	0	0	0	0	0	0	Neutral	Neutral	Neutral	Neutral	Neutral	Neutral	Neutral	Neutral	3	3	3	3	3	3	3	3	3
409	Female	25 to 35	Married	Bachelors	Primary nurse	N3	Clinical teachers	6 to 10	6 to 10	Yes	No	Yes	Yes, but not systematic	Departmental training┋In-hospital training┋Reviewing guideline and reference	No	Yes	Online course	1	1	1	1	1	1	2	2	2	2	2	2	2	2	Neutral	Agree	Agree	Agree	Agree	Agree	Agree	Agree	4	4	4	4	4	4	4	4	4
410	Female	25 to 35	Single	Bachelors	Primary nurse	N2	Responsible Nurse	≤5	≤5	No	No	Yes	Yes, but not systematic	Colleague exchange	No	No	Online course┋Training manual	1	1	0	1	1	1	2	2	2	1	2	2	2	2	Neutral	Disagree	Neutral	Neutral	Agree	Neutral	Agree	Disagree	3	3	2	4	4	4	3	3	3
411	Female	36 to 55	Married	Bachelors	Intermediate nurse	N3	Responsible Nurse	16 to 20	16 to 20	Yes	No	Yes	Yes, but not systematic	External training	No	Yes	Online course┋Offline training┋Training manual	1	1	1	1	1	1	2	2	2	2	2	2	2	2	Agree	Agree	Agree	Agree	Agree	Agree	Agree	Agree	4	4	4	4	4	4	4	4	4
412	Female	36 to 55	Married	Bachelors	Intermediate nurse	N3	Responsible Nurse	>20	>20	No	No	Yes	Yes, but not systematic	Departmental training┋In-hospital training	No	Yes	Offline training┋Training manual	1	2	2	2	2	2	2	1	1	1	1	1	1	1	Neutral	Neutral	Neutral	Neutral	Neutral	Neutral	Neutral	Neutral	3	3	3	3	3	3	3	3	3
413	Female	<25	Single	Masters or above	Registered nurse	N0	其他〖护士〗	≤5	≤5	No	No	No	Yes, but not systematic	Reviewing guideline and reference	No	Yes	Online course┋Offline training┋Training manual	1	1	1	1	1	1	1	1	1	1	1	1	1	1	Neutral	Neutral	Neutral	Neutral	Neutral	Neutral	Neutral	Neutral	3	3	3	3	3	3	3	3	3
414	Female	25 to 35	Single	Bachelors	Primary nurse	N3	Responsible Nurse	6 to 10	6 to 10	No	No	No	No	No	No	No	Online course┋Offline training┋Training manual	0	0	0	1	1	1	2	2	2	2	2	2	2	2	Agree	Agree	Agree	Agree	Totally agree	Neutral	Totally agree	Neutral	3	4	3	4	3	4	3	3	3
415	Female	<25	Single	Bachelors	Primary nurse	N2	Responsible Nurse	≤5	≤5	No	No	No	Yes, but not systematic	In-hospital training	Yes	Yes	Online course	1	1	0	0	1	1	2	2	1	2	2	2	2	2	Agree	Agree	Agree	Agree	Agree	Agree	Agree	Agree	3	4	2	4	4	4	4	4	3
416	Female	25 to 35	Single	Bachelors	Primary nurse	N3	Responsible Nurse	6 to 10	6 to 10	No	No	No	No	Reviewing guideline and reference	No	Yes	Online course┋Training manual	1	0	0	0	0	0	2	2	2	2	2	2	2	2	Agree	Neutral	Neutral	Neutral	Neutral	Neutral	Neutral	Neutral	3	3	3	3	3	3	3	3	3
417	Female	25 to 35	Married	Bachelors	Primary nurse	N2	Responsible Nurse	≤5	≤5	Yes	No	Yes	No	No	No	Yes	Offline training	1	1	1	1	1	1	2	2	2	2	2	2	2	2	Totally agree	Totally agree	Totally agree	Totally agree	Totally agree	Totally agree	Totally agree	Totally agree	4	4	2	4	2	2	2	2	2
418	Female	<25	Single	Bachelors	Primary nurse	N1	Responsible Nurse	≤5	≤5	No	No	No	No	No	No	Yes	Online course┋Offline training	1	0	0	0	0	0	2	2	2	2	2	2	2	2	Totally agree	Totally agree	Totally agree	Totally agree	Totally agree	Totally agree	Totally agree	Totally agree	2	4	1	4	4	3	3	4	4
419	Female	36 to 55	Married	Bachelors	Intermediate nurse	N3	Responsible Nurse	>20	>20	No	No	Yes	Yes, but not systematic	In-hospital training┋Colleague exchange	No	Yes	Online course┋Offline training┋Training manual	1	1	1	1	1	1	2	2	2	2	2	2	2	2	Agree	Agree	Agree	Agree	Agree	Agree	Agree	Agree	4	4	4	4	4	4	4	4	4
420	Female	36 to 55	Married	Bachelors	Intermediate nurse	N4	Responsible Nurse	11 to 15	11 to 15	No	No	Yes	No	Reviewing guideline and reference	No	No	Online course	1	1	0	0	1	1	2	1	1	1	2	2	2	2	Neutral	Neutral	Agree	Neutral	Neutral	Neutral	Disagree	Disagree	3	4	4	5	5	5	4	4	3
421	Female	36 to 55	Married	Bachelors	Intermediate nurse	N2	Responsible Nurse	11 to 15	11 to 15	No	No	No	No	External training┋No	No	No	Offline training┋Training manual	1	1	1	1	1	1	1	1	1	1	1	1	1	1	Agree	Agree	Agree	Agree	Agree	Agree	Agree	Agree	3	3	3	3	3	3	3	3	3
422	Female	<25	Single	Bachelors	Registered nurse	N0	Responsible Nurse	≤5	≤5	No	No	No	No	No	Yes	Yes	Online course	0	0	0	0	0	0	1	2	1	1	2	2	2	2	Agree	Agree	Agree	Agree	Agree	Agree	Agree	Agree	4	4	4	4	4	4	5	5	5
423	Female	25 to 35	Single	Bachelors	Primary nurse	N3	Responsible Nurse	11 to 15	11 to 15	No	No	No	Yes, but not systematic	Departmental training┋In-hospital training	No	No	Online course	1	1	1	1	1	1	1	1	1	1	1	1	1	1	Neutral	Neutral	Neutral	Neutral	Neutral	Neutral	Neutral	Neutral	3	3	3	3	3	3	3	3	3
424	Female	25 to 35	Married	Bachelors	Intermediate nurse	N3	Responsible Nurse	6 to 10	6 to 10	No	No	No	No	No	No	Yes	Training manual	1	1	1	1	1	1	1	2	1	1	2	2	2	2	Agree	Neutral	Neutral	Neutral	Agree	Agree	Agree	Agree	4	4	3	3	4	4	4	4	4
425	Female	36 to 55	Married	Masters or above	Deputy senior or senior nurse	N5	Head Nurse	16 to 20	11 to 15	No	No	No	No	External training┋Domestic and international learning exchange	No	No	Offline training	1	1	0	0	0	0	1	1	1	1	1	1	1	1	Agree	Agree	Agree	Agree	Agree	Agree	Agree	Agree	3	3	3	3	3	3	3	3	3
426	Female	25 to 35	Single	Masters or above	Registered nurse	N0	Responsible Nurse	≤5	≤5	No	No	No	No	No	No	Yes	Online course┋Offline training┋Training manual	0	0	0	0	0	0	2	2	2	2	2	2	2	2	Totally agree	Totally agree	Totally agree	Totally agree	Totally agree	Totally agree	Totally agree	Neutral	1	1	1	1	1	1	1	1	1
427	Female	25 to 35	Married	Bachelors	Intermediate nurse	N4	Responsible Nurse	11 to 15	11 to 15	No	Yes	No	Yes, but not systematic	Departmental training┋In-hospital training	No	No	Online course	1	1	1	1	1	1	2	2	2	2	2	2	2	2	Totally agree	Totally agree	Totally agree	Totally agree	Totally agree	Totally agree	Totally agree	Totally agree	5	5	5	5	5	5	5	5	5
428	Female	36 to 55	Married	Bachelors	Intermediate nurse	N3	Responsible Nurse	>20	>20	No	No	No	Yes, but not systematic	In-hospital training	No	Yes	Offline training┋Training manual	2	2	0	0	0	0	2	2	2	2	2	2	2	2	Disagree	Agree	Agree	Agree	Agree	Agree	Agree	Agree	4	4	2	4	4	4	4	4	4
429	Female	25 to 35	Single	Bachelors	Primary nurse	N2	Responsible Nurse	≤5	≤5	No	No	No	No	No	No	Yes	Online course┋Offline training┋Training manual	0	0	0	0	0	0	2	2	2	2	2	2	2	2	Totally agree	Totally agree	Totally agree	Totally agree	Totally agree	Totally agree	Totally agree	Totally agree	5	5	5	5	5	5	5	5	5
430	Female	36 to 55	Married	Bachelors	Intermediate nurse	N3	Responsible Nurse	16 to 20	16 to 20	No	No	No	No	In-hospital training	No	No	Offline training	0	1	1	1	1	1	2	2	2	2	2	2	2	2	Totally agree	Totally agree	Totally agree	Totally agree	Totally agree	Totally agree	Totally agree	Totally agree	5	5	5	5	5	5	5	5	5
431	Female	25 to 35	Single	Bachelors	Primary nurse	N2	Responsible Nurse	≤5	≤5	No	No	No	No	Departmental training┋In-hospital training┋External training	No	Yes	Online course┋Training manual	1	0	0	0	0	0	1	2	2	2	2	2	2	2	Agree	Agree	Agree	Agree	Agree	Agree	Agree	Agree	3	5	3	4	4	4	4	4	4
432	Female	25 to 35	Single	Bachelors	Primary nurse	N2	Responsible Nurse	≤5	≤5	No	No	No	Yes, but not systematic	Departmental training┋In-hospital training┋Colleague exchange	Yes	Yes	Online course┋Training manual	1	1	1	1	1	1	2	2	1	2	2	2	2	2	Agree	Agree	Agree	Agree	Agree	Agree	Agree	Neutral	3	4	3	4	4	4	4	4	4
433	Female	25 to 35	Married	Bachelors	Primary nurse	N3	Responsible Nurse	6 to 10	6 to 10	No	No	No	Yes, but not systematic	In-hospital training┋Colleague exchange	Yes	Yes	Online course┋Training manual	1	1	1	1	1	1	2	2	2	2	2	2	2	2	Totally agree	Totally agree	Totally agree	Totally agree	Totally agree	Totally agree	Totally agree	Totally agree	5	5	5	5	5	5	5	5	5
434	Female	36 to 55	Married	Bachelors	Intermediate nurse	N4	Responsible Nurse	16 to 20	16 to 20	No	No	Yes	Yes, but not systematic	Departmental training┋Colleague exchange	No	Yes	Online course┋Offline training┋Training manual	0	1	0	0	0	1	2	2	1	1	1	1	1	1	Agree	Agree	Agree	Agree	Agree	Agree	Agree	Agree	4	4	4	4	4	4	4	4	4
435	Female	36 to 55	Married	Bachelors	Intermediate nurse	N3	Nursing Team Leader	16 to 20	16 to 20	No	No	No	No	No	No	No	Online course┋Offline training┋Training manual	1	1	1	1	1	1	2	2	2	2	2	2	2	2	Totally agree	Totally agree	Totally agree	Totally agree	Totally agree	Totally agree	Totally agree	Totally agree	5	5	5	5	5	5	5	5	5
436	Female	25 to 35	Married	Bachelors	Intermediate nurse	N4	Responsible Nurse	11 to 15	11 to 15	No	No	No	No	Departmental training┋Colleague exchange	No	Yes	Online course	1	1	0	0	1	0	1	1	0	2	2	2	2	2	Agree	Agree	Agree	Agree	Agree	Agree	Agree	Agree	4	4	4	4	4	4	4	4	4
437	Female	25 to 35	Married	Bachelors	Intermediate nurse	N3	Nursing Team Leader	6 to 10	6 to 10	No	No	No	No	No	No	Yes	Training manual	1	1	0	0	0	0	2	2	1	2	2	1	2	2	Disagree	Agree	Agree	Neutral	Agree	Agree	Agree	Neutral	3	4	3	4	5	5	5	4	3
438	Female	25 to 35	Single	Bachelors	Intermediate nurse	N3	Responsible Nurse	6 to 10	6 to 10	No	No	Yes	Yes, but not systematic	Departmental training┋Colleague exchange┋Reviewing guideline and reference	No	Yes	Online course┋Offline training┋Training manual	1	1	1	1	1	1	2	2	2	2	2	2	2	2	Totally agree	Totally agree	Totally agree	Totally agree	Totally agree	Totally agree	Totally agree	Totally agree	5	5	5	5	5	5	5	5	5
439	Female	25 to 35	Single	Bachelors	Primary nurse	N2	Nursing Team Leader	6 to 10	6 to 10	Yes	No	No	Yes, but not systematic	In-hospital training┋Reviewing guideline and reference	No	Yes	Online course┋Offline training┋Training manual	1	1	1	1	2	2	2	2	2	2	2	2	2	2	Agree	Agree	Agree	Agree	Agree	Agree	Agree	Totally agree	5	5	5	5	5	5	4	4	4
440	Female	25 to 35	Single	Bachelors	Primary nurse	N1	Responsible Nurse	≤5	≤5	No	No	No	No	No	Yes	Yes	Online course┋Training manual	0	0	0	0	0	0	2	2	1	2	2	2	2	2	Agree	Agree	Agree	Agree	Agree	Agree	Agree	Agree	4	4	4	4	4	4	4	4	4
441	Female	25 to 35	Single	Bachelors	Primary nurse	N2	Responsible Nurse	≤5	≤5	No	No	No	No	No	No	Yes	Online course┋Offline training	0	1	0	0	1	1	2	2	2	2	2	2	2	2	Disagree	Totally agree	Totally agree	Neutral	Totally agree	Totally agree	Agree	Totally agree	4	4	4	4	3	3	4	4	4
442	Female	25 to 35	Married	Bachelors	Primary nurse	N3	Responsible Nurse	6 to 10	6 to 10	Yes	No	Yes	No	No	No	Yes	Online course	1	0	0	0	1	1	2	2	1	1	2	2	2	2	Neutral	Agree	Agree	Neutral	Agree	Agree	Agree	Disagree	3	3	3	3	3	3	3	3	3
443	Female	25 to 35	Single	Bachelors	Primary nurse	N2	Responsible Nurse	≤5	≤5	No	No	No	No	No	No	No	Online course┋Offline training┋Training manual	1	1	1	1	1	1	2	2	2	2	2	2	2	2	Neutral	Neutral	Neutral	Neutral	Agree	Agree	Agree	Agree	3	3	3	3	3	3	3	3	3
444	Female	<25	Single	Bachelors	Primary nurse	N2	Responsible Nurse	≤5	≤5	No	No	No	No	No	No	Yes	Online course	0	1	0	0	1	1	2	2	2	2	2	2	2	2	Disagree	Agree	Agree	Agree	Agree	Agree	Agree	Agree	4	4	4	4	4	4	4	4	2
445	Female	25 to 35	Married	Bachelors	Primary nurse	N3	Responsible Nurse	11 to 15	6 to 10	No	Yes	No	No	No	No	Yes	Online course┋Offline training┋Training manual	0	0	0	0	0	0	2	2	2	2	2	2	2	2	Agree	Agree	Totally agree	Agree	Totally agree	Totally agree	Totally agree	Agree	4	4	4	4	4	4	4	4	4
446	Female	25 to 35	Single	Bachelors	Primary nurse	N2	Responsible Nurse	6 to 10	6 to 10	Yes	No	No	Yes, but not systematic	In-hospital training	No	No	Online course	1	1	1	1	1	1	2	2	2	2	2	2	2	2	Neutral	Neutral	Neutral	Neutral	Neutral	Neutral	Neutral	Neutral	3	3	3	3	3	3	3	3	3
447	Female	25 to 35	Married	Bachelors	Primary nurse	N3	Responsible Nurse	6 to 10	6 to 10	No	No	Yes	Yes, but not systematic	Departmental training┋Colleague exchange┋Reviewing guideline and reference	No	Yes	Online course┋Offline training┋Training manual	1	1	1	1	1	1	1	1	1	1	1	1	2	2	Agree	Totally agree	Totally agree	Totally agree	Totally agree	Totally agree	Totally agree	Totally agree	5	5	5	5	5	5	5	5	5
448	Female	25 to 35	Single	Bachelors	Intermediate nurse	N3	Responsible Nurse	6 to 10	6 to 10	No	No	No	No	No	No	Yes	Online course┋Offline training	1	0	1	0	0	0	2	2	2	2	2	2	2	2	Totally agree	Totally agree	Totally agree	Totally agree	Totally agree	Totally agree	Totally agree	Totally agree	4	4	4	4	4	4	4	4	4
449	Female	36 to 55	Married	Bachelors	Intermediate nurse	N4	Nursing Team Leader	16 to 20	16 to 20	No	No	No	No	No	No	No	Online course┋Offline training	1	1	1	1	1	1	2	2	2	2	2	2	2	2	Totally agree	Totally agree	Totally agree	Totally agree	Totally agree	Totally agree	Totally agree	Totally agree	4	4	4	4	4	4	4	4	4
450	Female	25 to 35	Single	Bachelors	Primary nurse	N2	Responsible Nurse	≤5	≤5	No	No	No	Yes, but not systematic	In-hospital training	No	Yes	Online course┋Offline training┋Training manual	0	0	1	0	1	0	2	2	2	2	2	2	2	2	Agree	Agree	Agree	Agree	Agree	Agree	Agree	Agree	4	4	4	4	4	3	4	4	4
451	Female	36 to 55	Married	Bachelors	Intermediate nurse	N3	Responsible Nurse	6 to 10	11 to 15	No	No	No	Yes, but not systematic	Departmental training	No	No	Offline training	1	1	1	1	1	1	1	1	1	1	1	1	1	1	Neutral	Neutral	Neutral	Neutral	Neutral	Neutral	Neutral	Neutral	3	3	3	3	3	3	3	3	3
452	Female	<25	Single	Bachelors	Registered nurse	N0	Responsible Nurse	≤5	≤5	No	No	Yes	Yes, but not systematic	Departmental training┋In-hospital training┋Colleague exchange┋Reviewing guideline and reference	No	Yes	Online course┋Offline training┋Training manual	1	1	1	1	1	1	2	2	2	2	2	2	2	2	Neutral	Agree	Agree	Agree	Agree	Agree	Agree	Agree	3	3	3	3	3	3	3	3	3
453	Female	36 to 55	Married	Bachelors	Intermediate nurse	N3	Nursing Team Leader	>20	>20	No	No	No	No	No	No	No	Offline training	1	1	2	1	1	1	1	2	1	1	2	2	2	2	Agree	Agree	Agree	Agree	Agree	Agree	Agree	Agree	5	5	5	5	5	4	4	4	4
454	Female	36 to 55	Married	Bachelors	Deputy senior or senior nurse	N4	Responsible Nurse	>20	>20	No	No	No	Yes, but not systematic	In-hospital training	Yes	Yes	Online course┋Offline training	1	1	1	1	1	1	1	1	1	1	1	1	1	1	Neutral	Neutral	Neutral	Neutral	Neutral	Neutral	Neutral	Neutral	3	3	3	3	3	3	3	3	3
455	Female	25 to 35	Single	Bachelors	Intermediate nurse	N4	Responsible Nurse	6 to 10	6 to 10	No	No	Yes	Yes, but not systematic	Departmental training┋In-hospital training	Yes	Yes	Offline training	1	1	1	1	1	1	2	2	2	2	2	2	2	2	Totally agree	Totally agree	Totally agree	Totally agree	Totally agree	Totally agree	Totally agree	Totally agree	4	3	3	3	5	5	5	5	4
456	Female	36 to 55	Married	Bachelors	Intermediate nurse	N3	Nursing Team Leader	11 to 15	11 to 15	Yes	No	Yes	Yes, but not systematic	Departmental training┋Colleague exchange┋Reviewing guideline and reference	No	Yes	Online course	1	1	1	1	1	1	2	2	1	1	2	2	2	2	Agree	Agree	Agree	Agree	Agree	Agree	Agree	Agree	4	2	3	4	5	5	4	3	3
457	Female	36 to 55	Married	Technical Secondary School	Primary nurse	N4	Responsible Nurse	>20	>20	No	No	Yes	Yes, but not systematic	Departmental training┋In-hospital training┋Colleague exchange	Yes	Yes	Online course┋Training manual	1	1	1	1	2	2	2	2	2	2	2	2	2	2	Agree	Agree	Agree	Agree	Agree	Agree	Agree	Agree	4	4	4	4	4	4	4	4	4
458	Female	<25	Single	Bachelors	Primary nurse	N2	Responsible Nurse	≤5	≤5	No	No	No	Yes, but not systematic	Departmental training┋In-hospital training┋Reviewing guideline and reference	Yes	Yes	Online course┋Offline training┋Training manual	2	2	1	2	2	2	2	2	2	2	2	2	2	2	Agree	Agree	Agree	Totally agree	Agree	Totally agree	Totally agree	Totally agree	4	4	4	5	4	5	4	5	4
459	Female	36 to 55	Married	Bachelors	Intermediate nurse	N3	Clinical teachers	>20	>20	Yes	No	No	No	No	No	No	Training manual	0	1	0	0	0	0	1	1	1	1	1	1	1	1	Neutral	Neutral	Neutral	Neutral	Neutral	Neutral	Neutral	Neutral	5	1	1	1	1	1	1	1	1
460	Female	36 to 55	Married	Bachelors	Intermediate nurse	N3	Others	>20	>20	Yes	No	Yes	Yes, but not systematic	Colleague exchange┋Reviewing guideline and reference	No	Yes	Online course┋Training manual	2	2	2	2	2	2	2	2	2	2	2	2	1	2	Agree	Totally agree	Totally agree	Totally agree	Totally agree	Totally agree	Totally agree	Totally agree	5	5	5	5	5	5	5	4	4

## Sheet: Patient
No	Basic information	Questionaire
		TFI
	Sex	Do you feel physically healthy?	Has there been a significant decrease in weight (over 6kg in the past 6 months, or over 3kg in the past month, excluding deliberate weight loss)?	Has it affected your daily life due to the following reasons?	Has it affected your daily life due to the following reasons?	Has it affected your daily life due to the following reasons?	Has it affected your daily life due to the following reasons?	Has it affected your daily life due to the following reasons?	Has it affected your daily life due to the following reasons?	Do you have any memory problems?	Have you felt down in the past month?	Have you felt nervous or anxious in the past month?	Can you handle the problems encountered well?	Do you live alone?	Do you sometimes wish for someone to be by your side?	Can you get enough help from others?
1	Male	0	0	0	0	0	0	0	0	0.5	0	0	1	1	0	0
2	Female	1	0	1	1	1	1	1	0	1	0.5	0.5	0	1	0	0
3	Male	0	0	1	0	1	1	1	1	1	1	1	0	1	0	0
4	Male	0	1	1	1	1	1	1	1	1	0.5	0.5	1	1	0	0
5	Female	0	1	1	1	0	1	1	1	1	1	1	1	1	0	0
6	Male	0	1	1	1	1	1	1	0	1	1	1	0	1	0	0
7	Male	1	0	0	0	0	0	0	0	1	0.5	0.5	0	0	0.5	1
8	Female	1	1	0	0	0	0	0	0	0.5	0.5	0.5	0	1	0	0
9	Male	0	0	1	1	1	1	0	0	1	1	1	1	1	0	0
10	Female	0	0	1	1	1	1	1	0	1	1	0.5	0	1	1	0
11	Female	0	0	0	0	0	1	1	1	1	0.5	0.5	1	1	0	0
12	Female	1	0	1	1	1	1	0	0	1	0.5	0.5	0	1	0	0
13	Male	0	1	1	1	1	1	1	1	0.5	0.5	0.5	0	1	0	0
14	Male	0	0	1	1	1	1	1	1	1	1	1	0	1	0	0
15	Male	1	0	0	0	0	0	0	0	1	0.5	0.5	0	1	0	0
16	Male	0	1	0	0	1	1	0	0	0.5	0.5	0.5	0	0	0	0
17	Male	0	1	1	1	1	1	1	1	1	1	1	0	1	0	0
18	Male	0	0	0	0	1	1	1	0	0.5	0.5	0.5	0	1	0.5	0
19	Female	0	1	1	1	1	1	1	1	0.5	1	1	0	1	0	0
20	Female	0	0	0	1	1	1	1	0	1	0.5	0.5	0	1	0	0
21	Male	0	1	1	1	0	1	1	0	1	1	1	0	1	0	0
22	Male	1	1	0	1	0	1	1	0	0.5	0.5	0.5	1	1	0	0
23	Male	0	1	1	1	1	1	1	1	1	1	1	0	1	1	0
24	Male	1	0	1	1	1	1	1	0	0.5	0.5	0.5	1	1	0.5	0
25	Male	0	1	1	1	0	0	1	1	0.5	0.5	1	0	1	0	0
26	Female	0	1	1	1	1	1	0	0	0.5	1	0.5	0	1	0	0
27	Female	0	0	0	0	1	1	0	0	0.5	0.5	0.5	1	1	0.5	0
28	Male	1	0	1	1	1	1	1	0	0.5	0.5	0.5	1	1	0	0
29	Male	0	0	1	1	1	1	0	0	0.5	1	1	0	1	1	0
30	Male	0	1	1	1	1	1	1	1	0	1	0.5	0	1	0.5	0
31	Female	0	1	0	1	1	1	0	0	1	0.5	0.5	1	1	0.5	1
32	Female	0	0	1	1	1	1	0	0	0.5	0.5	0.5	1	1	0.5	1
33	Male	0	1	1	1	1	1	1	1	1	0.5	0.5	0	1	0	0
34	Male	0	1	1	1	1	1	1	1	1	1	0.5	0	1	0	0
35	Male	0	1	1	1	1	1	1	1	1	1	0.5	0	1	0	0
36	Female	0	0	0	0	1	1	0	0	1	0	0	1	1	0	0
37	Female	1	0	1	1	1	1	1	1	1	1	1	1	1	0	0
38	Male	0	1	1	1	1	0	1	1	0.5	0.5	0.5	1	1	0	0
39	Male	0	1	1	1	0	0	1	1	0.5	1	1	0	1	0.5	0
40	Female	1	0	1	1	1	0	1	0	0.5	0.5	0.5	0	0	0	0
41	Female	1	0	0	0	0	0	0	0	0	0.5	0.5	1	1	0	0
42	Female	1	0	0	0	0	0	0	0	0	0	0	1	1	0	1
43	Female	1	0	0	1	0	0	0	0	0.5	0.5	0.5	0	1	0	0
44	Female	0	1	1	0	1	0	0	0	1	0.5	0.5	0	1	0.5	0
45	Female	0	1	0	0	1	1	1	1	1	1	0.5	1	1	0	0
46	Male	0	1	0	0	0	1	1	0	1	0.5	0.5	1	1	0	0
47	Female	0	0	1	1	1	1	1	1	0.5	0.5	1	0	1	0	0
48	Female	1	1	1	1	1	1	0	0	0.5	0.5	0.5	0	1	0	0
49	Female	0	0	1	1	1	1	1	1	1	0.5	0.5	1	1	0.5	0
50	Male	0	0	1	1	1	1	1	0	1	1	0.5	0	1	0	0
51	Female	1	1	1	1	1	1	1	0	1	1	1	1	1	0	0
52	Female	1	0	0	0	1	1	0	0	0.5	0.5	0.5	0	1	0.5	0
53	Male	0	1	1	1	1	1	1	1	1	1	1	0	1	0	0
54	Male	0	0	1	1	1	1	1	1	1	0.5	0.5	0	1	0	0
55	Female	0	1	1	1	1	1	1	0	1	0.5	0.5	0	1	0	0
56	Female	0	0	0	1	1	1	0	0	1	0.5	0.5	0	1	0	0
57	Female	0	1	0	1	1	1	0	0	1	0.5	0.5	1	1	0	0
58	Male	1	0	0	1	1	1	1	1	1	0.5	0.5	1	1	0.5	0
59	Male	0	0	1	1	0	1	0	0	0.5	0	0.5	0	1	0	0
60	Male	0	0	1	1	1	1	1	1	1	1	1	0	1	1	0
61	Male	1	1	0	0	1	0	1	0	0	0.5	0.5	1	1	0	1
62	Male	0	1	1	1	1	1	1	1	1	1	1	0	1	1	0
63	Female	0	1	1	1	1	1	1	1	1	0.5	0.5	0	1	0	0
64	Female	0	1	1	1	1	0	1	1	0.5	0.5	0.5	0	1	0	0
65	Female	0	1	1	1	1	1	1	1	1	1	1	0	1	0	0
66	Female	0	1	1	1	1	1	1	1	1	1	1	0	1	0	0
67	Male	1	1	1	1	1	1	1	1	1	1	1	0	1	0.5	0
68	Female	1	1	1	1	1	1	1	1	1	1	0.5	0	1	0.5	0
69	Female	1	0	1	1	1	1	1	0	1	0	0.5	0	1	0	0
70	Male	0	1	1	1	1	1	1	1	1	1	1	0	1	0	0
71	Male	0	1	1	1	1	1	1	1	1	0.5	0.5	0	1	0	0
72	Female	0	1	1	1	1	1	1	0	1	1	1	0	1	0	0
73	Female	0	0	0	1	1	1	0	0	0.5	0	0	0	1	0	0
74	Male	0	1	1	1	1	1	1	1	1	1	1	0	1	0	0
75	Male	0	0	1	1	1	1	1	1	1	0.5	1	0	1	0	0
76	Female	0	1	1	1	1	1	1	1	1	1	1	1	1	0	0
77	Male	0	1	1	1	1	1	1	1	1	1	1	0	1	0	0
78	Female	0	1	0	0	1	1	0	0	0	0.5	1	0	1	0	0
79	Female	0	1	1	1	1	1	1	1	1	0.5	1	0	0	0	0
80	Female	0	1	1	1	0	1	1	1	0.5	0.5	0.5	0	1	0	0
81	Male	0	0	1	1	1	1	1	0	1	1	1	0	1	0	0
82	Male	0	1	1	1	1	1	1	0	0.5	0.5	0.5	0	1	0	0
83	Female	1	0	1	1	1	1	0	0	1	0.5	0	1	1	0	0
84	Female	1	0	1	1	1	1	0	0	1	0.5	0.5	0	1	0.5	0
85	Male	0	0	1	1	1	1	1	0	0.5	1	1	0	1	0	0
86	Male	1	0	1	1	0	0	1	0	0.5	0.5	0	1	1	0	0
87	Male	0	0	1	1	1	1	1	0	1	0.5	0	0	1	0.5	0
88	Male	0	1	1	1	1	1	1	1	1	1	1	0	1	0	0
89	Male	0	0	1	1	1	1	0	0	0.5	0.5	0.5	0	1	0	0
90	Male	0	0	1	1	1	1	1	1	0	0.5	0.5	0	1	0	1
91	Female	1	1	0	1	1	0	0	0	0.5	0	0	1	1	0	0
92	Female	1	0	0	1	1	1	0	0	0.5	0.5	0.5	1	0	0	1
93	Male	0	1	1	1	1	1	1	1	1	1	1	0	1	0	0
94	Male	0	1	1	1	0	1	1	1	0.5	1	1	0	1	0.5	0
95	Male	1	1	0	1	1	1	1	0	1	1	0.5	0	1	0	0
96	Male	1	0	1	1	1	1	1	0	1	0.5	0.5	0	1	0	0
97	Female	0	0	1	1	0	1	1	1	0.5	0.5	0.5	1	1	0.5	1
98	Male	0	0	1	1	1	1	1	0	0.5	0.5	0.5	0	1	0.5	0
99	Female	0	0	1	1	1	1	1	0	1	1	1	0	1	0	0
100	Male	0	1	1	1	1	1	1	1	1	1	1	0	1	0	0
